# Supplementary material for: Genomics implicates adaptive and innate immunity in Alzheimer's and Parkinson's diseases
Source: Ann Clin Transl Neurol. 2016 Nov 4;3(12):924–33. doi: 10.1002/acn3.369 (PMC5224821; doi:10.1002/acn3.369)
Supplement: Supplementary file 1 — Table S1. Annotation enrichment results. Red cells mark enrichment that survived Bonferroni correction. [file ACN3-3-924-s001.xlsx]

## Sheet: Sheet1
Supplementary Table 1: Heritability enrichment analysis
	Parkinson's disease				Alzheimer's disease				ALS				Multiple sclerosis
Annotation	Prop. SNPs	Prop. h2	Enrichment	Enrichment P-value	Prop. SNPs	Prop. h2	Enrichment	EnrichmentP-value	Prop. SNPs	Prop. h2	Enrichment	Enrichment P-value	Prop. SNPs	Prop. h2	Enrichment	Enrichment P-value	Source	Access	Notes
CELL-TYPE GROUPS																	Finucane et al. 2015 (PMID: 26414678)	Finucane et al. 2015 (PMID: 26414678)
Adrenal or pancreas	0.09	0.45 (0.13)	4.8 (1.4)	0.006	0.09	0.64 (0.21)	6.8 (2.3)	0.004	0.09	0.11 (0.13)	1.2 (1.4)	>0.1	0.09	0.43 (0.16)	4.6 (1.7)	0.03
CNS	0.15	0.55 (0.13)	3.7 (0.86)	0.009	0.15	0.71 (0.18)	4.8 (1.2)	0.001	0.15	0.38 (0.12)	2.5 (0.81)	0.07	0.15	0.24 (0.14)	1.6 (0.92)	>0.1
Cardiovascular	0.11	0.19 (0.15)	1.7 (1.3)	>0.1	0.11	0.19 (0.18)	1.7 (1.6)	>0.1	0.11	0.17 (0.16)	1.5 (1.4)	>0.1	0.11	0.42 (0.20)	3.7 (1.8)	>0.1
Connective or bone	0.11	0.34 (0.20)	3.0 (1.7)	0.08	0.11	0.64 (0.21)	5.6 (1.8)	0.002	0.11	0.09 (0.13)	0.80 (1.1)	>0.1	0.11	0.68 (0.18)	5.9 (1.5)	0.002
Gastrointestinal	0.17	0.38 (0.16)	2.3 (0.95)	>0.1	0.17	0.71 (0.19)	4.3 (1.1)	0.005	0.17	0.25 (0.16)	1.5 (0.96)	>0.1	0.17	0.59 (0.19)	3.5 (1.1)	0.03
Immune or hematopoietic	0.23	0.60 (0.20)	2.6 (0.87)	0.02	0.23	1.3 (0.27)	5.5 (1.1)	2.4e-07	0.23	0.63 (0.17)	2.7 (0.74)	0.02	0.23	2.4 (0.35)	10.1 (1.5)	3.8e-13
Kidney	0.04	0.03 (0.09)	0.82 (2.2)	>0.1	0.04	0.40 (0.14)	9.4 (3.2)	0.005	0.04	0.06 (0.10)	1.5 (2.3)	>0.1	0.04	0.25 (0.13)	5.9 (3.1)	>0.1
Liver	0.07	0.24 (0.11)	3.3 (1.5)	>0.1	0.07	0.78 (0.21)	10.5 (2.9)	1.1e-05	0.07	0.21 (0.10)	3.0 (1.4)	>0.1	0.07	0.44 (0.14)	6.0 (1.9)	0.004
Skeletal Muscle	0.1	0.31 (0.13)	3.0 (1.2)	>0.1	0.1	0.56 (0.18)	5.4 (1.7)	0.009	0.1	0.10 (0.13)	0.94 (1.3)	>0.1	0.1	0.45 (0.16)	4.4 (!.6)	0.04
Other	0.2	0.47 (0.18)	2.3 (0.91)	0.09	0.2	1.0 (0.24)	5.0 (1.2)	0.0001	0.2	0.28 (0.17)	1.4 (0.85)	>0.1	0.2	0.46 (0.20)	2.3 (1.0)	>0.1
TISSUE/CELL LEVEL
BRAIN
Chromatin accessibility
angular gyrus	0.12	0.53 (0.15)	4.4 (1.3)	0.03	0.12	0.50 (0.15)	4.3 (1.2)	0.004	0.12	0.35 (0.11)	3.0 (0.92)	0.03	0.12	0.2 (0.1)	1.6 (0.8)	>0.1	Roadmap Epigenomics Consortium	Consolidated imputedgapped peaks: http://egg2.wustl.edu/roadmap/data/byFileType/peaks/consolidatedImputed/gappedPeak/	union of H3K4ME1, H3K4Me3, H3K27Ac, and Dnase I HS
anterior caudate	0.12	0.56 (0.15)	4.7 (1.3)	0.02	0.12	0.55 (0.16)	4.6 (1.3)	0.002	0.12	0.36 (0.11)	3.0 (0.92)	0.03	0.12	0.3 (0.1)	2.3 (0.9)	>0.1
cingulate gyrus	0.12	0.5 (0.14)	4.1 (1.2)	0.03	0.12	0.56 (0.16)	4.6 (1.3)	0.001	0.12	0.38 (0.11)	3.1 (0.86)	0.02	0.12	0.2 (0.1)	1.8 (0.9)	>0.1
germinal matrix	0.09	0.4 (0.14)	4.7 (1.6)	0.06	0.09	0.38 (0.14)	4.4 (1.6)	0.03	0.09	0.35 (0.11)	4.0 (1.3)	0.02	0.09	0.08 (0.1)	0.9 (1.4)	>0.1
hippocampus middle	0.11	0.43 (0.15)	3.8 (1.3)	0.06	0.11	0.56 (0.16)	5.0 (1.5)	0.002	0.11	0.37 (0.11)	3.3 (0.99)	0.02	0.11	0.2 (0.1)	2.2 (1.0)	>0.1
inferior temportal lobe	0.12	0.54 (0.14)	4.5 (1.2)	0.02	0.12	0.59 (0.16)	4.9 (1.3)	0.0007	0.12	0.36 (0.11)	3.0 (0.87)	0.03	0.12	0.2 (0.1)	1.9 (0.9)	>0.1
doroslateral prefrontal cortex	0.13	0.56 (0.16)	4.4 (1.3)	0.02	0.13	0.57 (0.16)	4.5 (1.3)	0.002	0.13	0.37 (0.11)	2.9 (0.86)	0.03	0.13	0.2 (0.1)	1.9 (0.9)	>0.1
substantia nigra	0.12	0.5 (0.14)	4.2 (1.2)	0.02	0.12	0.51 (0.15)	4.3 (1.2)	0.003	0.12	0.41 (0.11)	3.4 (0.91)	0.008	0.12	0.3 (0.1)	2.4 (0.9)	>0.1
fetal brain male	0.1	0.3 (0.14)	3.0 (1.5)	>0.1	0.1	0.32 (0.15)	3.3 (1.5)	>0.1	0.1	0.3 (0.13)	3.0 (1.3)	>0.1	0.1	0.09 (0.1)	0.9 (1.5)	>0.1
fetal brain female	0.08	0.34 (0.14)	4.3 (1.8)	0.1	0.08	0.3 (0.15)	3.7 (1.8)	>0.1	0.08	0.38 (0.12)	4.7 (1.6)	0.02	0.08	0.002 (0.1)	0.02 (1.6)	>0.1
eQTLs
UKBEC 10 brain regions microarray eQTLs	0.003	0.22 (0.07)	80.2 (23.8)	0.003	0.003	0.18 (0.09)	67.2 (32.9)	0.04	0.003	0.08 (0.06)	28.3 (22.3)	>0.1	0.003	0.2 (0.08)	72.2 (28.5)	0.02	UK Brain Expression Consortium	Ramasamy et al. 2013; PMID: 23435227; microarray data	union of 10 brain regions: cerebellum, frontal cortex, hippocampus, medulla, occipital cortex, putamen, substantia nigra, temporal cortex, thalamus, white matter
GTEx 10 brain regions eQTLs	0.06	0.22	3.8	0.08	0.06	0.14 (0.04)	2.6 (0.75)	0.02	0.06	0.06 (0.03)	1.1 (0.46)	>0.1	0.06	0.2 (0.09)	3.8 (1.5)	0.08	GTEx Consortium, version 6	http://www.gtexportal.org; RNA-sequencing data	union of 10 brain regions: anterior cingulate caudate, caudate (basal ganglia), cerebellar hemisphere, cerebellum, cortex, frontal cortex, hippocampus, hypothalamus, nucleus accumbens (basal ganglia), putamen (basal ganglia)
IMMUNE
Chromatin accessibility
peripheral blood mononnuclear primary	0.02	0.3 (0.1)	18.3 (6.0)	0.02	0.02	0.24 (0.11)	14.2 (6.4)	0.03	0.02	0.04 (0.09)	2.1 (5.0)	>0.1	0.02	1.0 (0.25)	59.9 (14.4)	4.2e-11	Immune cell categories from Finucane et al. 2015	https://data.broadinstitute.org/alkesgroup/LDSCORE/
CD19	0.07	0.33 (0.15)	4.4 (2.0)	0.01	0.07	0.73 (0.18)	9.8 (2.5)	1e-06	0.07	0.24 (0.12)	3.3 (1.5)	>0.1	0.07	1.6 (0.3)	20.8 (4.1)	2.8e-17
CD4+	0.07	0.39 (0.09)	5.6 (1.4)	0.0005	0.07	0.44 (0.13)	6.5 (1.9)	0.0005	0.07	0.18 (0.09)	2.7 (1.4)	>0.1	0.07	1.5 (0.3)	22.0 (4.5)	3.7e-20
CD4	0.05	0.34 (0.09)	6.7 (1.7)	0.002	0.05	0.38 (0.12)	7.5 (2.4)	0.0009	0.05	0.1 (0.08)	2.6 (1.6)	>0.1	0.05	1.4 (0.3)	27.5 (5.8)	3.3e-20
CD8	0.05	0.33 (0.09)	6.9 (1.9)	0.005	0.05	0.39 (0.13)	8.1 (2.6)	0.001	0.05	0.12 (0.08)	2.6 (1.8)	>0.1	0.05	1.3 (0.3)	27.6 (5.7)	4.8e-19
CD14	0.06	0.36 (0.16)	6.5 (2.8)	0.003	0.06	0.8 (0.18)	14.4 (3.3)	2e-06	0.06	0.12 (0.09)	2.1 (1.6)	>0.1	0.06	0.9 (0.2)	16.4 (3.6)	2.5e-11
CD15	0.04	0.29 (0.12)	7.4 (3.0)	0.0006	0.04	0.59 (0.14)	14.9 (3.4)	3e-07	0.04	0.15 (0.09)	3.7 (2.2)	>0.1	0.04	0.7 (0.2)	18.7 (4.0)	5.2e-10
CD20	0.03	0.04 (0.05)	1.3 (1.9)	>0.1	0.03	0.26 (0.09)	9.0 (3.0)	0.002	0.03	0.09 (0.06)	3.1 (2.0)	>0.1	0.03	0.6 (0.1)	19.4 (5.1)	2e-09
CD25	0.08	0.3 (0.1)	3.6 (1.2)	0.04	0.08	0.45 (0.14)	5.4 (1.7)	0.002	0.08	0.24 (0.11)	2.9 (1.4)	>0.1	0.08	1.6 (0.3)	19.9 (4.0)	2.9e-14
CD3	0.07	0.36 (0.09)	5.2 (1.3)	0.003	0.07	0.44 (0.13)	6.3 (1.9)	0.001	0.07	0.22 (0.1)	3.1 (1.5)	>0.1	0.07	1.7 (0.3)	23.8 (4.8)	7.3e-20
CD34	0.04	0.27 (0.11)	7.6 (3.2)	0.02	0.04	0.78 (0.22)	21.8 (6.2)	2e-06	0.04	0.12 (0.11)	3.4 (3.0)	>0.1	0.04	0.9 (0.2)	24.9 (5.9)	2.2e-10
CD56	0.04	0.22 (0.08)	5.7 (2.1)	0.02	0.04	0.39 (0.12)	10.0 (3.1)	0.0007	0.04	0.04 (0.08)	1.1 (2.1)	>0.1	0.04	1.1 (0.2)	29.5 (5.5)	3.8e-16
FetalThymus	0.04	0.15 (0.1)	3.6 (2.5)	>0.1	0.04	0.41 (0.13)	10.1 (3.2)	0.0009	0.04	0.14 (0.09)	3.4 (2.2)	>0.1	0.04	0.9 (0.2)	23.5 (4.9)	2e-05
MobCD34	0.09	0.41 (0.13)	4.6 (1.5)	0.005	0.09	1.1 (0.28)	12.0 (3.1)	9e-07	0.09	0.35 (0.14)	4.0 (1.5)	0.05	0.09	1.1 (0.23)	11.9 (2.5)	3.6e-10
spleen	0.05	0.21 (0.1)	4.2 (2.2)	0.13	0.05	0.68 (0.18)	13.7 (3.7)	2e-05	0.05	0.14 (0.12)	2.9 (2.4)	>0.1	0.05	0.8 (0.2)	16.8 (4.1)	1.8e-08
Th0	0.03	0.06 (0.08)	1.8 (2.6)	>0.1	0.03	0.06 (0.09)	2.0 (2.9)	>0.1	0.03	0.06 (0.07)	1.7 (2.2)	>0.1	0.03	1.1 (0.2)	35.9 (6.1)	5.8e-06
Th1	0.03	0.08 (0.1)	2.4 (3.1)	>0.1	0.03	0.05 (0.08)	1.6 (2.7)	>0.1	0.03	0.06 (0.07)	2.0 (2.1)	>0.1	0.03	1.3 (0.2)	39.4 (6.6)	5.7e-07
Th2	0.03	0.11 (0.07)	3.6 (2.3)	>0.1	0.03	0.1 (0.09)	3.0 (3.0)	>0.1	0.03	0.12 (0.08)	3.8 (2.4)	>0.1	0.03	1.3 (0.3)	40.3 (8.2)	0.0001
Thymus	0.009	0.009 (0.06)	1.0 (6.7)	>0.1	0.009	0.18 (0.07)	20.6 (7.7)	0.005	0.009	0.06 (0.06)	6.8 (6.3)	>0.1	0.009	0.4 (0.1)	49.4 (15.6)	0.005
Treg primary	0.02	0.18 (0.07)	9.8 (3.9)	0.04	0.02	0.1 (0.08)	5.6 (4.4)	>0.1	0.02	0.03 (0.07)	1.7 (3.7)	>0.1	0.02	0.8 (0.2)	47.0 (10.7)	1.7e-13
Primary T cells from cord blood	0.09	0.43 (0.11)	5.2 (1.3)	0.0003	0.08	0.8 (0.2)	9.6 (2.4)	3e-08	0.08	0.3 (0.10)	3.6 (1.3)	0.03	0.08	1.8 (0.4)	21.7 (5.2)	5e-20	Roadmap Epigenomics Consortium	Consolidated imputed gapped peaks: http://egg2.wustl.edu/roadmap/data/byFileType/peaks/consolidatedImputed/gappedPeak/	union of H3K4ME1, H3K4Me3, H3K27Ac, and Dnase I HS
Primary T cells from peripheral blood	0.07	0.34 (0.09)	5.0 (1.3)	0.002	0.07	0.51 (0.14)	7.6 (2.1)	2e-05	0.07	0.23 (0.09)	3.3 (1.3)	0.06	0.07	1.7 (0.4)	25.3 (5.5)	9.6e-18
Primary T helper memory cells from peripheral blood 2	0.08	0.39 (0.09)	5.0 (1.2)	0.0009	0.08	0.52 (0.15)	6.7 (1.9)	4e-05	0.08	0.25 (0.09)	3.2 (1.2)	0.04	0.08	1.7 (0.4)	21.4 (4.7)	8.3e-19
Primary T helper naïve cells from peripheral blood	0.08	0.39 (0.09)	5.0 (1.2)	0.0007	0.08	0.46 (0.13)	5.9 (1.7)	0.0001	0.08	0.24 (0.09)	3.0 (1.1)	0.06	0.08	1.7 (0.4)	21.3 (4.7)	2.4e-19
Primary T helper naïve cells from periphral blood	0.08	0.38 (0.09)	4.9 (1.2)	0.0004	0.08	0.5 (0.14)	6.4 (1.8)	3e-05	0.08	0.25 (0.09)	3.2 (1.1)	0.04	0.08	1.6 (0.4)	20.2 (4.6)	1.8e-19
Primary T helper memory cells from peripheral blood 1	0.08	0.38 (0.09)	4.8 (1.2)	0.0003	0.08	0.49 (0.14)	6.2 (1.7)	4e-05	0.08	0.24 (0.09)	3.1 (1.1)	0.05	0.08	1.6 (0.4)	20.8 (4.8)	2.3e-20
Primary T helper cells PMA-I stimulated	0.08	0.41 (0.09)	5.2 (1.2)	0.0002	0.08	0.51 (0.14)	6.4 (1.8)	2e-05	0.08	0.25 (0.09)	3.1 (1.1)	0.04	0.08	1.7 (0.4)	20.8 (4.8)	2.5e-20
Primary T helper 17 cells PMA-I stimulated	0.08	0.39 (0.09)	5.1 (1.2)	0.0007	0.08	0.5 (0.14)	6.4 (1.9)	0.0001	0.08	0.24 (0.09)	3.1 (1.1)	0.05	0.08	1.7 (0.4)	21.5 (5.0)	7.3e-21
Primary T helper cells from peripheral blood	0.08	0.4 (0.09)	5.3 (1.2)	0.0004	0.08	0.52 (0.15)	6.7 (1.9)	2e-05	0.08	0.25 (0.09)	3.2 (1.1)	0.04	0.08	1.6 (0.4)	20.3 (4.7)	1.4e-20
Primary T regulatory cells from peripheral blood	0.08	0.42 (0.1)	5.4 (1.2)	0.0002	0.08	0.51 (0.14)	6.6 (1.8)	2e-05	0.08	0.25 (0.09)	3.2 (1.2)	0.04	0.08	1.7 (0.4)	21.3 (4.9)	1.4e-20
Primary T cells effector/memory enriched from peripheral blood	0.08	0.39 (0.09)	4.9 (1.1)	0.0004	0.08	0.48 (0.13)	6.0 (1.7)	6e-05	0.08	0.25 (0.09)	3.1 (1.1)	0.04	0.08	1.6 (0.4)	20.2 (4.7)	8.9e-21
Primary T CD38+ naïve cells from peripheral blood	0.07	0.39 (0.09)	5.3 (1.2)	0.0007	0.07	0.46 (0.13)	6.3 (1.8)	8e-05	0.07	0.24 (0.09)	3.3 (1.2)	0.04	0.07	1.6 (0.4)	21.6 (5.1)	6.8e-20
Primary T CD8+ memory cells from peripheral blood	0.07	0.39 (0.09)	5.2 (1.2)	0.0006	0.07	0.51 (0.15)	6.9 (2.0)	5e-05	0.07	0.24 (0.09)	3.2 (1.2)	0.05	0.07	1.6 (0.3)	20.9 (4.6)	2.4e-18
Primary mononuclear cells from peripheral blood	0.09	0.45 (0.13)	4.9 (1.4)	0.0003	0.09	0.71 (0.19)	7.9 (2.1)	3e-06	0.09	0.28 (0.11)	3.1 (1.2)	0.05	0.09	1.7 (0.4)	18.4 (4.2)	2.5e-17
Promoter capture HiC
CD34_promoter-other-bait	0.04	0.19 (0.12)	4.8 (2.9)	0.04	0.04	0.31 (0.17)	7.6 (4.1)	0.07	0.04	0.16 (0.07)	3.9 (1.8)	0.08	0.04	0.2 (0.07)	5.8 (1.7)	0.004	array express hiC interactions in CD34 (E-MTAB-2323)	http://www.ebi.ac.uk/arrayexpress/files/E-MTAB-2323/E-MTAB-2323.additional.1.zip
CD34_promoter-other-prey	0.25	0.52 (0.12)	2.1 (0.48)	0.06	0.25	0.47 (0.14)	1.9 (0.54)	0.11	0.25	0.35 (0.1)	1.4 (0.42)	>0.1	0.25	0.3 (0.09)	1.1 (0.4)	>0.1
CD34_promoter-promoter-bait	0.03	0.14 (0.11)	4.3 (3.4)	>0.1	0.03	0.35 (0.19)	10.4 (5.8)	0.07	0.03	0.15 (0.06)	4.6 (1.9)	0.03	0.03	0.2 (0.06)	5.6 (1.8)	0.007
CD34_promoter-promoter-prey	0.03	0.19 (0.11)	5.6 (3.4)	0.03	0.03	0.35 (0.19)	10.4 (5.7)	0.07	0.03	0.15 (0.06)	4.5 (1.8)	0.03	0.03	0.2 (0.07)	6.6 (2.0)	0.004
GENE SETS
Immune gene list	0.05	0.22 (0.06)	4.5 (1.2)	0.02	0.05	0.26 (0.06)	5.2 (1.2)	0.0005	0.05	0.12 (0.04)	2.5 (0.71)	0.04	0.05	0.43 (0.08)	8.5 (1.6)	4.6e-14	Immune gene list described in Pouget et al. 2016	Pouget et al. 2016
Brain gene list	0.11	0.21 (0.04)	1.8 (0.35)	0.05	0.11	0.1 (0.05)	0.87 (0.42)	>0.1	0.11	0.16 (0.03)	1.4 (0.31)	>0.1	0.11	0.02 (0.03)	0.14 (0.31)	0.001	Brain gene list described in Raychaudhuri 2010 (PMID: 20838587)	Raychaudhuri 2010 (PMID: 20838587)
