# Supplementary material for: Genomics implicates adaptive and innate immunity in Alzheimer's and Parkinson's diseases
Source: Ann Clin Transl Neurol. 2016 Nov 4;3(12):924–33. doi: 10.1002/acn3.369 (PMC5224821; doi:10.1002/acn3.369)
Supplement: Supplementary file 2 — Table S2. Overlap among chromatin accessibility annotations for immune cells. The main diagonal shows genome coverage (base pairs) for that cell type. The upper off‐diagonal shows the overlap coverage (base pairs) for that cell‐type pair. The lower off‐diagonal shows the proportion of overlap coverage for that cell‐type pair. [file ACN3-3-924-s002.xlsx]

## Sheet: Sheet1
Supplementary Table 2: Overlap among chromatin accessibility annotations for immune cells.
	peripheral blood mononuclear primary	CD19	CD4+	CD4	CD8	CD14	CD15	CD20	CD25	CD3	CD34	CD56	FetalThymus	MobCD34	spleen	Th0	Th1	Th2	Thymus	Treg primary	Primary T cells from cord blood	Primary T cells from peripheral blood	Primary T helper memory cells from peripheral blood 2	Primary T helper naïve cells from peripheral blood	Primary T helper naïve cells from periphral blood	Primary T helper memory cells from peripheral blood 1	Primary T helper cells PMA-I stimulated	Primary T helper 17 cells PMA-I stimulated	Primary T helper cells from peripheral blood	Primary T regulatory cells from peripheral blood	Primary T cells effector/memory enriched from peripheral blood	Primary T CD38+ naïve cells from peripheral blood	Primary T CD8+ memory cells from peripheral blood	Primary mononuclear cells from peripheral blood
peripheral blood mononuclear primary	163027	482	741	38930	37337	393	656	2549	11337	29946	31014	35732	39855	21545	22502	4709	4952	3569	5130	17532	19326	15642	15223	15845	18772	15605	15283	15562	15793	15150	15789	15832	18721	16559
CD19	0.00295657	702914	101715	3720	3664	80952	44223	2420	53092	4852	2020	2926	1824	3682	1540	267	227	231	254	400	1813	1248	688	913	934	831	1019	919	1086	1076	874	1108	711	1121
CD4+	0.00454526	0.144705	654588	46393	31408	67261	41658	615	55095	27365	1974	7626	3065	3928	1737	774	876	723	260	1025	4422	6324	7267	8229	7880	8270	8015	8913	8306	7258	8115	7964	6662	3533
CD4	0.238795	0.00529225	0.0708736	489133	130529	1412	1799	8496	2532	97372	52688	69921	63064	51161	55981	15799	17181	14878	12406	26958	50578	48726	46909	48037	44577	48339	51108	47925	45752	46815	47980	47703	46705	41334
CD8	0.229023	0.00521259	0.0479813	0.266858	453686	1091	1575	8934	1851	92508	41030	74463	61260	47205	39557	13983	16068	11842	10221	29075	35918	45528	34376	49756	35354	37313	50022	34894	36709	47093	36898	37008	35447	31424
CD14	0.00241064	0.115166	0.102753	0.00288674	0.00240475	528210	11537	327	27257	27536	24830	25229	36273	24948	8283	7590	6905	6647	14060	31455	25344	24942	25986	24941	24912	26105	24412	25775	27552	25260	25187	24783	32028	1007
CD15	0.00402387	0.0629138	0.06364	0.00367794	0.00347156	0.0218417	376410	6580	18241	23901	24234	21427	22805	28533	21054	6730	5967	5367	5994	13374	25342	21309	20876	21867	21001	20873	21752	20522	21572	22434	21166	21226	20863	24806
CD20	0.0156354	0.00344281	0.000939522	0.0173695	0.019692	0.000619072	0.0174809	269581	16584	10786	5666	6636	5092	12129	6417	3566	3853	3488	1517	3365	10783	9211	8757	9031	8891	9195	9597	8771	9305	9159	9220	9054	8605	9522
CD25	0.0695406	0.0755313	0.0841674	0.00517651	0.00407991	0.0516026	0.0484605	0.0615177	769363	41313	16550	20920	22501	32096	15881	21670	20434	19991	6393	16056	32311	30096	33149	33954	33817	33682	35615	33164	33891	33607	34356	32761	32728	31700
CD3	0.183687	0.00690269	0.0418049	0.199071	0.203903	0.0521308	0.0634973	0.0400102	0.0536977	659203	42132	67345	48915	58554	41475	19268	20629	15579	11749	25490	52120	46379	52011	52551	42227	54319	43202	51124	49954	51919	44234	51758	52548	38706
CD34	0.190238	0.00287375	0.00301564	0.107717	0.090437	0.0470078	0.0643819	0.0210178	0.0215113	0.0639135	339443	48671	55807	60549	36615	6697	7471	6134	8528	20468	24649	20882	20416	20901	20487	20203	20465	20271	20710	20768	20408	20336	20392	22464
CD56	0.219178	0.00416267	0.0116501	0.142949	0.164129	0.0477632	0.0569246	0.024616	0.0271913	0.102161	0.143385	365062	62520	41937	43951	10795	10869	8329	8649	18724	31532	35131	27650	32152	31714	30709	28465	26855	28046	28825	27670	31602	31203	31239
FetalThymus	0.244469	0.00259491	0.00468233	0.12893	0.135027	0.0686716	0.0605855	0.0188886	0.0292463	0.0742032	0.164408	0.171259	386750	45583	39075	12960	12500	9667	18400	19600	30991	29273	27448	29452	28120	27313	27783	27317	28629	28128	27664	28599	28362	29248
MobCD34	0.132156	0.00523819	0.00600072	0.104595	0.104048	0.0472312	0.075803	0.044992	0.0417176	0.0888254	0.178378	0.114876	0.117862	841262	44997	12954	15352	12947	7475	19898	42422	33573	33193	32791	32704	32183	35982	32374	31454	34556	32549	32074	32702	35491
spleen	0.138026	0.00219088	0.00265358	0.114449	0.0871903	0.0156813	0.0559337	0.0238036	0.0206418	0.0629169	0.107868	0.120393	0.101034	0.0534875	472726	6169	8165	5890	8686	24465	35194	26911	26989	27202	25617	26729	26996	26698	25248	27176	31942	26145	26789	34288
Th0	0.0288848	0.000379847	0.00118242	0.0323	0.0308209	0.0143693	0.0178794	0.0132279	0.0281662	0.0292292	0.0197294	0.0295703	0.03351	0.0153983	0.0130498	295845	42894	31336	3686	5399	14245	10971	11300	11647	11559	11517	11962	11548	11523	11685	11636	11237	11192	11515
Th1	0.0303753	0.000322941	0.00133825	0.0351254	0.0354166	0.0130725	0.0158524	0.0142926	0.0265596	0.0312939	0.0220096	0.029773	0.0323206	0.0182488	0.0172722	0.144988	296635	21159	4001	8768	13522	14266	10273	12036	10399	10674	10940	10585	11823	10670	10689	10182	10157	10553
Th2	0.0218921	0.000328632	0.00110451	0.0304171	0.0261018	0.012584	0.0142584	0.0129386	0.0259838	0.0236331	0.0180708	0.0228153	0.0249955	0.01539	0.0124596	0.10592	0.0713301	295226	3343	5317	10540	9647	10102	11594	10397	10419	10790	10380	11509	10390	10452	10035	9928	10244
Thymus	0.0314672	0.000361353	0.000397196	0.0253632	0.0225288	0.0266182	0.0159241	0.00562725	0.00830947	0.017823	0.0251235	0.0236919	0.047576	0.00888546	0.0183743	0.0124592	0.013488	0.0113235	83991	5971	6652	6681	6285	6417	6430	6310	6367	6287	6349	6450	6403	6436	6324	6486
Treg primary	0.10754	0.00056906	0.00156587	0.0551138	0.0640862	0.0595502	0.0355304	0.0124823	0.0208692	0.0386679	0.0602988	0.0512899	0.0506787	0.0236526	0.051753	0.0182494	0.0295582	0.0180099	0.071091	170885	12804	13383	12854	13734	12844	12887	12959	12870	13711	12818	13820	12993	13558	12371
Primary T cells from cord blood	0.118545	0.00257926	0.00675539	0.103403	0.0791693	0.0156813	0.0673255	0.0399991	0.0419971	0.0790652	0.072616	0.0863744	0.0801319	0.0504266	0.074449	0.0481502	0.0455846	0.0357015	0.079199	0.0749276	603146	201736	164003	159958	174160	195654	153376	152829	177249	195765	147641	148234	209247	127020
Primary T cells from peripheral blood	0.0959473	0.00177547	0.00966104	0.0996171	0.100351	0.0472199	0.0566111	0.0341678	0.0391181	0.0703562	0.0615184	0.096233	0.0756897	0.0399079	0.0569273	0.0370836	0.0480928	0.0326767	0.0795442	0.0783158	0.334473	490470	115416	134593	121364	140824	124015	115628	137787	118951	122080	103833	130396	107686
Primary T helper memory cells from peripheral blood 2	0.0933772	0.000978783	0.0111016	0.0959023	0.0757705	0.0491963	0.0554608	0.0324837	0.0430863	0.0788998	0.0601456	0.0757406	0.0709709	0.0394562	0.0570923	0.0381957	0.0346318	0.0342179	0.0748294	0.0752202	0.271913	0.235317	566030	188471	255167	278787	237191	289722	261404	207880	221953	215220	201053	129324
Primary T helper naïve cells from peripheral blood	0.0971925	0.00129888	0.0125713	0.0982085	0.109671	0.047218	0.0580936	0.0335001	0.0441326	0.079719	0.0615744	0.0880727	0.0761526	0.0389783	0.0575428	0.0393686	0.0405751	0.0392716	0.076401	0.0803698	0.265206	0.274416	0.33297	574138	252511	289577	249926	208705	279404	315673	273858	269979	284699	173438
Primary T helper naïve cells from periphral blood	0.115147	0.00132875	0.0120381	0.0911347	0.0779261	0.0471631	0.0557929	0.0329808	0.0439545	0.0640577	0.0603548	0.0868729	0.0727085	0.0388749	0.05419	0.0390711	0.0350566	0.0352171	0.0765558	0.0751617	0.288753	0.247444	0.450801	0.439809	567175	265834	294163	270798	252334	249087	273162	226639	256014	197154
Primary T helper memory cells from peripheral blood 1	0.0957203	0.00118222	0.0126339	0.0988259	0.0822441	0.0494216	0.0554528	0.0341085	0.0437791	0.082401	0.0595181	0.08412	0.0706218	0.0382556	0.0565423	0.0389292	0.0359836	0.0352916	0.0751271	0.0754133	0.324389	0.287121	0.49253	0.504368	0.468698	571664	309771	250780	250780	270513	285811	254692	228990	261632
Primary T helper cells PMA-I stimulated	0.0937452	0.00144968	0.0122443	0.104487	0.110257	0.0462165	0.0577881	0.0355997	0.0462915	0.0655367	0.0602899	0.0779731	0.0718371	0.0427715	0.0571071	0.0404333	0.0368803	0.0365483	0.0758057	0.0758346	0.254293	0.252849	0.419043	0.435306	0.518646	0.541876	576921	264434	283141	290764	253875	189192	193763	189424
Primary T helper 17 cells PMA-I stimulated	0.0954566	0.00130741	0.0136162	0.0979795	0.0769122	0.0487969	0.0545203	0.0325357	0.0431058	0.0775543	0.0597184	0.0735628	0.0706322	0.0384827	0.0564767	0.039034	0.0356836	0.0351595	0.0748533	0.0753138	0.253386	0.235749	0.511849	0.36351	0.477451	0.438684	0.458354	561274	283276	206959	284932	213299	176315	158498
Primary T helper cells from peripheral blood	0.0968735	0.001545	0.0126889	0.0935369	0.0809128	0.0521611	0.0573098	0.0345165	0.0440507	0.0757794	0.0610117	0.0768253	0.0740246	0.0373891	0.0534094	0.0389494	0.0398571	0.0389837	0.0755914	0.0802352	0.293874	0.280928	0.46182	0.48665	0.444896	0.438684	0.49078	0.504702	558440	262574	303201	245964	257477	159866
Primary T regulatory cells from peripheral blood	0.0929294	0.00153077	0.0110879	0.0957102	0.103801	0.0478219	0.0595999	0.0339749	0.0436816	0.0787603	0.0611826	0.0789592	0.0727292	0.0410764	0.0574878	0.039497	0.0359701	0.0351934	0.0767939	0.0750095	0.324573	0.242525	0.36726	0.549821	0.439171	0.473203	0.503993	0.368731	0.470192	565120	306842	238846	253647	189183
Primary T cells effector/memory enriched from peripheral blood	0.096849	0.0012434	0.0123971	0.0980919	0.0813294	0.0476837	0.0562312	0.0342012	0.0446551	0.0671022	0.060122	0.0757953	0.0715294	0.0386907	0.0675698	0.0393314	0.0360342	0.0354034	0.0762344	0.0808731	0.244785	0.248904	0.392122	0.47699	0.481619	0.499963	0.440052	0.507652	0.542943	0.542968	576748	277673	253542	169363
Primary T CD38+ naïve cells from peripheral blood	0.0971127	0.0015763	0.0121664	0.0975256	0.0815718	0.0469188	0.0563906	0.0335855	0.042582	0.078516	0.0599099	0.0865661	0.073947	0.0381261	0.0553069	0.0379827	0.034325	0.0339909	0.0766273	0.0760336	0.245768	0.211701	0.380227	0.470234	0.399593	0.445527	0.327934	0.380027	0.440448	0.422647	0.481446	534479	255879	162775
Primary T CD8+ memory cells from peripheral blood	0.114834	0.0010115	0.0101774	0.0954853	0.0781311	0.060635	0.0554263	0.0319199	0.0425391	0.0797144	0.0600749	0.0854732	0.0733342	0.0388726	0.0566692	0.0378306	0.0342407	0.0336285	0.0752938	0.0793399	0.346926	0.265859	0.355198	0.495872	0.451384	0.400567	0.335857	0.314134	0.461065	0.448837	0.439606	0.478745	542839	188304
Primary mononuclear cells from peripheral blood	0.101572	0.00159479	0.00539729	0.0845046	0.0692638	0.00190644	0.0659015	0.0353215	0.0412029	0.0587164	0.066179	0.0855718	0.0756251	0.0421878	0.0725325	0.0389224	0.0355757	0.0346988	0.0772226	0.0723937	0.210596	0.219557	0.228476	0.302084	0.347607	0.457667	0.328336	0.28239	0.286272	0.334766	0.293652	0.304549	0.346887	655909

## Sheet: Legend
Legend for Supplementary Table 2: Overlap among chromatin accessibility annotations for immune cells.
The main diagonal shows genome coverage (base pairs) for that cell type.
The upper off-diagonal shows the overlap coverage (base pairs) for that cell-type-pair.
The lower off-diagonal shows the proportion of overlap coverage for that cell-type pair.
