# Supplementary material for: Genomics implicates adaptive and innate immunity in Alzheimer's and Parkinson's diseases
Source: Ann Clin Transl Neurol. 2016 Nov 4;3(12):924–33. doi: 10.1002/acn3.369 (PMC5224821; doi:10.1002/acn3.369)
Supplement: Supplementary file 3 — Table S3. (A) Ingenuity Pathway Analysis (IPA) results for canonical pathways. Red cells mark enrichment that survived Bonferroni correction. (B) Ingenuity Pathway Analysis (IPA) results for cancer‐related functions. Red cells mark enrichment that survived Bonferroni correction. (C) enrichr KEGG pathway results. Multiplication of the P‐value computed using the Fisher's exact test with the z‐score of the deviation from the expected rank as described in the enrichr paper.38 [file ACN3-3-924-s003.xlsx]

## Sheet: canonical pathways
Canonical Pathway	MS (377 genes)	PD (442 genes)	ALS (424 genes)	AD (822 genes)
Dendritic Cell Maturation	5.88467	5.2564	1.69697	1.09517				Red= survives Bonferroni correction (p< 1.8E-4)
CREB Signaling in Neurons	1.98408	1.24846	3.47976	5.47506
Role of Macrophages, Fibroblasts and Endothelial Cells in RA	5.99709	2.52872	1.77157	1.51262
B Cell Receptor Signaling	5.96847	1.66238	1.276	3.16367
Neuropathic Pain Signaling In Dorsal Horn Neurons	2.55239	1.6586	2.34432	3.74435
Melatonin Signaling	3.36015	0.996158	3.13652	3.67409
Cholecystokinin/Gastrin-mediated Signaling	1.86345	2.93197	3.01663	3.0896
Protein Kinase A Signaling	2.07688	1.04133	2.5524	4.0395
p70S6K Signaling	2.18327	1.37784	3.28537	2.55084
PI3K Signaling in B Lymphocytes	4.92114	0.838348	2.44771	2.34791
NF-κB Signaling	3.14199	2.19013	4.81676	0.606334
P2Y Purigenic Receptor Signaling Pathway	2.84612	0.911835	2.60548	3.67129
Role of NFAT in Cardiac Hypertrophy	3.65959	0.800864	2.72507	3.04295
Nitric Oxide Signaling in the Cardiovascular System	1.28722	1.12007	2.34432	5.10764
Sperm Motility	2.80436	0.892772	3.23718	3.03087
NF-κB Activation by Viruses	4.14633	0.955333	1.5814	2.85954
GNRH Signaling	3.33221	1.76013	1.82503	2.30014
Synaptic Long Term Potentiation	2.84612	0.530454	1.43044	4.28908
PPAR Signaling	2.7115	4.75383	1.83814	0.529111
ErbB Signaling	2.14755	0.80196	1.97454	4.34533
PPARα/RXRα Activation	2.45493	2.6594	2.20242	2.62205
Dopamine-DARPP32 Feedback in cAMP Signaling	1.12118	2.36004	3.04543	2.99191
Neuregulin Signaling	2.10616	0.386977	0.811581	4.9757
Fc Epsilon RI Signaling	1.74889	0.287808	2.1829	4.73946
Synaptic Long Term Depression	1.30757	0.718309	4.14135	2.47565
Natural Killer Cell Signaling	1.71794	0.279606	2.80031	3.99791
Thrombopoietin Signaling	1.38173	1.94302	1.99261	2.94723
Fcγ Receptor-mediated Phagocytosis in Macrophages and Monocytes	2.0077	0	1.25475	4.72679
Role of JAK1 and JAK3 in γc Cytokine Signaling	4.6098	2.51337	0.606392	0.556973
14-3-3-mediated Signaling	1.61524	1.95192	2.01903	2.60474
Leukocyte Extravasation Signaling	2.71526	0.411484	1.92431	3.55489
Aldosterone Signaling in Epithelial Cells	1.69688	0	3.22413	3.7636
IL-10 Signaling	2.58355	3.12746	1.6817	0
Renin-Angiotensin Signaling	1.73332	1.01485	2.82321	2.83449
IL-12 Signaling and Production in Macrophages	0.935167	0	0.824471	5.02602
Glioma Signaling	1.31367	0.687222	1.74866	3.19268
Role of Osteoblasts, Osteoclasts and Chondrocytes in Rheumatoid Arthritis	4.8704	2.55376	0.908551	0.327197
Corticotropin Releasing Hormone Signaling	1.70274	0.993154	2.12633	3.34706
Production of Nitric Oxide and Reactive Oxygen Species in Macrophages	1.8708	0.260433	0.836336	3.51151
IL-6 Signaling	3.64472	3.26317	1.471	0.347203
PKCθ Signaling in T Lymphocytes	4.37461	3.2138	0.562969	0.567825
Prolactin Signaling	1.08478	0.955333	2.2699	3.53413
Thrombin Signaling	3.45217	0.445097	2.02502	2.35808
UVA-Induced MAPK Signaling	3.63291	0.386977	1.93414	2.34683
Glioblastoma Multiforme Signaling	3.66307	1.52729	1.12113	0.846816
Tec Kinase Signaling	1.63579	0.339146	3.12318	2.60369
Growth Hormone Signaling	1.80038	1.01029	2.3743	2.37538
IL-3 Signaling	2.50166	0.982291	1.01517	2.30642
PDGF Signaling	1.64302	0.904325	1.50729	2.70953
Huntington's Disease Signaling	0.989045	1.51018	1.58492	2.8703
ErbB4 Signaling	1.28809	0.605838	1.8632	3.43453
GPCR-Mediated Nutrient Sensing in Enteroendocrine Cells	0.946578	0.41136	3.49972	2.47105
Graft-versus-Host Disease Signaling	0.839863	4.9883	2.2	0
Phospholipase C Signaling	3.87501	0.280919	1.5086	2.32017
Role of Pattern Recognition Receptors in Recognition of Bacteria and Viruses	1.00813	0.493576	1.88688	4.06671
Erythropoietin Signaling	1.84331	1.03941	1.70288	2.44711
UVB-Induced MAPK Signaling	1.42218	0.241446	1.31674	3.81631
Role of NFAT in Regulation of the Immune Response	3.1601	2.76157	1.30585	0.614205
Axonal Guidance Signaling	1.07328	2.36376	1.75364	1.23354
Hepatic Cholestasis	0.72462	1.35219	4.37882	0.977006
Altered T Cell and B Cell Signaling in Rheumatoid Arthritis	2.10616	4.09125	1.32703	0
T Helper Cell Differentiation	6.20575	1.57362	0	0
IL-22 Signaling	3.49836	0.494876	0	0.802869
G-Protein Coupled Receptor Signaling	2.47729	0.935458	2.18229	1.38042
PTEN Signaling	4.37461	0.921549	0.960606	0.862616
HGF Signaling	2.44707	1.06001	1.63306	1.89733
Reelin Signaling in Neurons	1.0062	1.42663	2.86028	1.53148
phagosome formation	1.73332	0.283674	2.16381	2.83449
eNOS Signaling	0	0.718309	2.18468	4.68212
Type II Diabetes Mellitus Signaling	2.23631	0.550065	2.0364	1.66034
Gαq Signaling	1.25512	0.380851	1.11131	3.9179
GM-CSF Signaling	3.64868	1.11751	1.81511	0.556973
IL-8 Signaling	0.935637	0.248804	0.501418	5.02729
Type I Diabetes Mellitus Signaling	4.617	2.07655	0	0
Non-Small Cell Lung Cancer Signaling	2.66991	0.556878	1.74647	1.36673
Role of Tissue Factor in Cancer	1.71794	1.00393	2.14496	1.78511
Gap Junction Signaling	1.17638	0.989766	1.98553	2.65
Calcium Signaling	3.03619	0	1.23742	1.76888
ILK Signaling	2.91857	1.11807	0.801708	1.65817
Lymphotoxin β Receptor Signaling	3.98479	0.672594	0.245657	1.12424
FLT3 Signaling in Hematopoietic Progenitor Cells	4.10833	1.51608	0	1.16832
Role of JAK family kinases in IL-6-type Cytokine Signaling	2.30657	0.480399	0	1.43802
LPS-stimulated MAPK Signaling	2.44937	0.488772	0.987902	2.24008
Cardiac Hypertrophy Signaling	2.37152	0.833361	1.2372	2.56676
EGF Signaling	2.96065	0.649266	1.25804	1.07875
Leptin Signaling in Obesity	2.42388	1.51608	1.56239	1.16832
α-Adrenergic Signaling	0.913071	0.392906	1.95419	2.96965
Molecular Mechanisms of Cancer	3.18043	0.883875	1.24227	0.286555
CD40 Signaling	4.47435	0.556878	0	0.900213
Acute Myeloid Leukemia Signaling	4.83821	0.880171	0.463198	0.382236
Cellular Effects of Sildenafil (Viagra)	2.01839	0.821078	2.4103	1.05367
VEGF Family Ligand-Receptor Interactions	0.542214	0.465987	1.52534	3.40157
UVC-Induced MAPK Signaling	0.934181	0	0.864822	3.67979
G Beta Gamma Signaling	0.457806	1.28309	1.32703	2.93409
TREM1 Signaling	3.19907	0.929362	1.54371	0.741535
Virus Entry via Endocytic Pathways	0.451545	0.381154	2.59551	2.89907
Apoptosis Signaling	4.45798	0.381154	0.39866	0.569816
NRF2-mediated Oxidative Stress Response	0.612451	0	1.21862	3.01942
Endothelin-1 Signaling	1.46801	0.531586	2.27564	1.86984
Sonic Hedgehog Signaling	0	5.17269	0.428871	0.226404
IL-15 Signaling	2.7302	1.10124	0.59648	0.252183
GDNF Family Ligand-Receptor Interactions	1.15703	1.63436	2.40157	0.848777
ErbB2-ErbB3 Signaling	1.34305	1.88994	0.230843	1.05688
Superpathway of Inositol Phosphate Compounds	0.294887	0	0.460204	5.31267
RAR Activation	1.29292	0.445097	1.12933	2.35808
CCR5 Signaling in Macrophages	0.600883	0	1.04348	3.7225
Agrin Interactions at Neuromuscular Junction	2.55578	0.521396	1.04348	1.79081
IL-17A Signaling in Airway Cells	1.91075	0.566238	0.200473	0.918177
p38 MAPK Signaling	2.21844	1.95192	1.45732	0.576989
Wnt/Ca+ pathway	2.11126	1.22283	1.25804	1.60916
iCOS-iCOSL Signaling in T Helper Cells	3.09284	2.11412	0.303204	0.401759
Xenobiotic Metabolism Signaling	1.04958	0.568784	1.21085	1.7888
Estrogen-Dependent Breast Cancer Signaling	1.9341	1.74358	0.59648	1.41633
Oncostatin M Signaling	1.93131	0.992299	0	0.575005
IL-2 Signaling	2.19555	1.28105	0.706673	0.685726
Macropinocytosis Signaling	0.210243	0.529985	2.40157	2.41089
Telomerase Signaling	2.57426	1.13259	1.17472	0.771069
Prostate Cancer Signaling	2.23405	1.37645	0	1.46282
Ephrin Receptor Signaling	1.94541	1.21914	0.880062	1.46381
cAMP-mediated signaling	1.91708	0.859328	1.68639	0.492502
Calcium-induced T Lymphocyte Apoptosis	0.648105	1.72088	1.11926	1.94139
Toll-like Receptor Signaling	1.69952	2.18429	1.56239	0
CD28 Signaling in T Helper Cells	2.86734	1.93493	0.960606	0
LXR/RXR Activation	1.04723	1.88511	1.40418	0.826364
B Cell Development	2.95565	2.74533	0	0
Rac Signaling	2.46762	0.637416	0.320868	1.05556
FcγRIIB Signaling in B Lymphocytes	0.951521	1.56311	1.60073	1.49085
Hereditary Breast Cancer Signaling	0.970818	0	1.82503	2.30014
CXCR4 Signaling	0.785656	0.359353	2.60083	1.43234
Cardiac β-adrenergic Signaling	0.546203	0.44881	3.65114	0.446772
Mechanisms of Viral Exit from Host Cells	0.951521	0.316355	1.60073	2.16063
nNOS Signaling in Neurons	0	0.275494	1.44762	2.603
ERK/MAPK Signaling	1.32034	1.10071	2.06439	0.720575
FGF Signaling	2.16869	0.81257	0.843333	1.3978
CNTF Signaling	2.22492	0.697111	0.256227	0.339733
T Cell Receptor Signaling	3.37302	0.338119	0.354715	1.16923
HER-2 Signaling in Breast Cancer	0	0.91673	1.52534	2.14514
Melanocyte Development and Pigmentation Signaling	1.52144	1.34434	0.854272	1.41908
3-phosphoinositide Degradation	0	0	0	4.53881
PI3K/AKT Signaling	2.1152	0.87418	0.246085	0.524182
Sphingosine-1-phosphate Signaling	1.73332	1.01485	1.05534	1.367
Regulation of IL-2 Expression in Activated and Anergic T Lymphocytes	3.07921	0	0.463198	1.53148
Systemic Lupus Erythematosus Signaling	1.09541	1.6623	1.31491	0.734622
FAK Signaling	1.47326	0.791525	1.34215	0.938703
Endometrial Cancer Signaling	1.44312	1.30139	0.719219	0.702134
Chemokine Signaling	1.11288	0.504748	1.01517	2.30642
Pyridoxal 5'-phosphate Salvage Pathway	1.91075	0	0.200473	0.532346
LPS/IL-1 Mediated Inhibition of RXR Function	0	0.84624	2.12555	0.917088
Amyloid Processing	0.798089	1.32223	0.732086	0.34929
Insulin Receptor Signaling	0.94393	1.71599	0.832806	0.70638
Acute Phase Response Signaling	2.57774	1.26845	0.918434	0
IL-17 Signaling	2.4753	0.968685	0	0.785458
Clathrin-mediated Endocytosis Signaling	0.586204	0.467534	0.496653	2.45609
Regulation of Cellular Mechanics by Calpain Protease	2.08436	0.63802	0.230843	1.05688
Chronic Myeloid Leukemia Signaling	2.7115	0.732376	0.375926	0.529111
JAK/Stat Signaling	2.4753	0.968685	0	0
NGF Signaling	2.4067	1.03713	0.307514	1.01061
Role of NANOG in Mammalian Embryonic Stem Cell Pluripotency	1.70274	1.48794	0	0
Glutamate Receptor Signaling	0.258183	0.221755	1.23935	2.18168
Androgen Signaling	0.693234	0.275604	0.611671	2.77483
Role of IL-17F in Allergic Inflammatory Airway Diseases	2.48697	0.809183	0.305163	0.852683
April Mediated Signaling	2.72317	0.340007	0	0.508425
VEGF Signaling	0.433385	0.741841	1.26878	2.23034
Parkinson's Signaling	0.695635	0.64462	1.60879	1.09878
D-myo-inositol-5-phosphate Metabolism	0	0	0.412372	3.98174
Nur77 Signaling in T Lymphocytes	2.08436	1.88994	0.230843	0.624563
FXR/RXR Activation	0	0.847142	1.87117	1.09529
Ovarian Cancer Signaling	1.98744	0.80422	0	0.461281
B Cell Activating Factor Signaling	2.63989	0.323972	0	0.478848
Salvage Pathways of Pyrimidine Ribonucleotides	2.02685	0	0.381462	0.288934
Glioma Invasiveness Signaling	1.34305	0.63802	0.659468	1.05688
IL-4 Signaling	0.550119	2.90304	0	0.41707
4-1BB Signaling in T Lymphocytes	3.06025	0.4063	0	0.632705
D-myo-inositol (1,3,4)-trisphosphate Biosynthesis	0.629762	0.579935	0	2.68682
Neuroprotective Role of THOP1 in Alzheimer's Disease	0.36602	2.43426	0.899269	0.478848
Pancreatic Adenocarcinoma Signaling	1.78061	0.296283	0	1.42222
Crosstalk between Dendritic Cells and Natural Killer Cells	3.60247	0.771165	0	0
Antioxidant Action of Vitamin C	2.57426	0.328264	0.344638	1.13542
STAT3 Pathway	2.44937	0	0.508189	0.770494
fMLP Signaling in Neutrophils	1.18817	0.287808	1.06657	1.38514
Gα12/13 Signaling	1.61524	0.543437	0.267349	2.09962
Netrin Signaling	0.374249	0.893431	0.917306	0.968348
Melanoma Signaling	1.6837	0.308987	0.319379	0.896629
Regulation of the Epithelial-Mesenchymal Transition Pathway	2.35351	0.766709	0.266768	0
Basal Cell Carcinoma Signaling	0.574759	2.99595	0	0
IL-17A Signaling in Gastric Cells	2.30657	0	0	1.43802
Paxillin Signaling	0.775654	1.64205	0.690191	1.1027
Caveolar-mediated Endocytosis Signaling	0.583296	0.982291	1.62043	1.23031
IL-9 Signaling	1.08929	1.77865	0.386861	0.575005
VDR/RXR Activation	0.526842	0	1.48954	1.55523
Ephrin A Signaling	0.308723	0.750108	0.772752	2.55579
CDK5 Signaling	0.793579	0.678603	1.73148	0.473742
Small Cell Lung Cancer Signaling	1.75898	0.504748	0	0.45541
Gαs Signaling	0.708819	1.01485	0.626484	1.367
Relaxin Signaling	1.38562	0.438336	1.73704	0.245509
Amyotrophic Lateral Sclerosis Signaling	0	0.33315	1.18758	2.0686
Role of IL-17A in Arthritis	2.16683	0.236318	0.245657	1.12424
Germ Cell-Sertoli Cell Junction Signaling	2.13436	0.327603	0.631684	0.707584
CCR3 Signaling in Eosinophils	0.64891	0.252891	1.45732	1.231
CTLA4 Signaling in Cytotoxic T Lymphocytes	1.45768	0.781261	1.32703	0.58051
Neurotrophin/TRK Signaling	1.84331	1.03941	0	0.865526
IL-15 Production	1.26563	0.453453	0.465279	0.255378
IGF-1 Signaling	1.32718	1.7096	0.354715	0
Superpathway of D-myo-inositol (1,4,5)-trisphosphate Metabolism	0.542766	0.494876	0	2.29957
GPCR-Mediated Integration of Enteroendocrine Signaling Exemplified by an L Cell	1.11288	0.504748	1.62043	0.800758
Induction of Apoptosis by HIV1	3.72773	0.208317	0	0
Role of Hypercytokinemia/hyperchemokinemia in the Pathogenesis of Influenza	0	1.50954	2.37171	0
Death Receptor Signaling	2.73544	0.364301	0.771575	0
D-myo-inositol (1,4,5)-Trisphosphate Biosynthesis	0	0.466609	1.21958	2.17152
nNOS Signaling in Skeletal Muscle Cells	0	0	1.6624	1.14844
RANK Signaling in Osteoclasts	2.10616	0.386977	0	0.923294
TGF-β Signaling	1.47326	0.791525	0	0
Colorectal Cancer Metastasis Signaling	1.3151	0.489907	0	0.576838
Communication between Innate and Adaptive Immune Cells	0.451545	1.85649	1.31214	0
BMP signaling pathway	1.66154	0.91673	0	0.727521
3-phosphoinositide Biosynthesis	0	0	0	3.11918
HMGB1 Signaling	2.16598	0.524096	0.256473	0.549941
iNOS Signaling	0.900975	0	0	0.425886
tRNA Splicing	1.06762	0	1.78338	0
Mouse Embryonic Stem Cell Pluripotency	1.35475	0.71389	0	0
D-myo-inositol (1,4,5,6)-Tetrakisphosphate Biosynthesis	0	0	0	2.8037
D-myo-inositol (3,4,5,6)-tetrakisphosphate Biosynthesis	0	0	0	2.8037
Role of Cytokines in Mediating Communication between Immune Cells	0	1.26119	2.02022	0
Cyclins and Cell Cycle Regulation	1.62481	0.451531	0.470338	0.390638
Angiopoietin Signaling	0.218052	1.67679	1.08805	0.232919
Gustation Pathway	0.621244	0	2.56476	0
Sertoli Cell-Sertoli Cell Junction Signaling	1.40672	0.80789	0.285082	0
Role of PKR in Interferon Induction and Antiviral Response	2.63989	0	0	0
Thyroid Cancer Signaling	2.63989	0	0	0
IL-1 Signaling	1.41229	0.751459	0.387094	0.295178
Hypoxia Signaling in the Cardiovascular System	0.222095	0.556878	0	1.36673
Role of JAK1, JAK2 and TYK2 in Interferon Signaling	1.35825	0	0	0
Autoimmune Thyroid Disease Signaling	0.854528	2.18159	0	0
Epoxysqualene Biosynthesis	0	1.50019	1.51471	0
TNFR2 Signaling	2.12334	0.428859	0.440487	0
1D-myo-inositol Hexakisphosphate Biosynthesis II (Mammalian)	0.629762	0.579935	0	1.75695
Ceramide Signaling	1.58925	0.868411	0.456193	0
Estrogen Receptor Signaling	1.4696	0	0	1.43892
TWEAK Signaling	1.93131	0.375721	0	0
Adipogenesis pathway	1.94218	0	0.467481	0
Maturity Onset Diabetes of Young (MODY) Signaling	0.592102	0	1.38757	0.897048
Cell Cycle: G2/M DNA Damage Checkpoint Regulation	0.302473	0	0.273242	1.83841
Role of JAK2 in Hormone-like Cytokine Signaling	0.419896	0.992299	0	0
IL-17A Signaling in Fibroblasts	1.89682	0.366293	0	0
Protein Ubiquitination Pathway	0.320595	0	0.69601	1.39174
Telomere Extension by Telomerase	0.720729	0	0	2.04731
MIF-mediated Glucocorticoid Regulation	1.96699	0	0	0.201514
Serine Biosynthesis	2.72357	0	0	0
TR/RXR Activation	0.47725	0.405095	0.423066	1.3978
MIF Regulation of Innate Immunity	1.71147	0	0	0.464874
Aryl Hydrocarbon Receptor Signaling	1.3293	0.413309	0.43648	0
Docosahexaenoic Acid (DHA) Signaling	0	1.61992	0.917306	0
Nucleotide Excision Repair Pathway	0.410109	0	0.377338	1.71758
Cell Cycle: G1/S Checkpoint Regulation	1.91075	0	0.200473	0
Interferon Signaling	1.04668	0	0	0
Superpathway of Serine and Glycine Biosynthesis I	2.40939	0	0	0
RhoA Signaling	0.614548	0.235542	0	1.54527
Heparan Sulfate Biosynthesis (Late Stages)	0.784855	0.246719	1.33724	0
Glutathione Redox Reactions I	1.54644	0	0.592582	0
Antigen Presentation Pathway	0.391557	1.68034	0	0
Thio-molybdenum Cofactor Biosynthesis	0	0	0	0
Sulfite Oxidation IV	0	0	0	0
TNFR1 Signaling	1.509	0.263474	0.273242	0
Human Embryonic Stem Cell Pluripotency	0.251384	1.68733	0	0
phagosome maturation	0	1.36481	0.549893	0
Superpathway of Methionine Degradation	0	0	0.407033	0
Allograft Rejection Signaling	0.483961	1.34434	0	0
2-amino-3-carboxymuconate Semialdehyde Degradation to Glutaryl-CoA	0	1.79776	0	0
Formaldehyde Oxidation II (Glutathione-dependent)	0	0	0	0
CD27 Signaling in Lymphocytes	1.44312	0.246719	0	0
Adenine and Adenosine Salvage VI	0	0	0	1.52932
L-glutamine Biosynthesis II (tRNA-dependent)	0	1.50019	0	0
autophagy	0	0	0	0
Diphthamide Biosynthesis	1.38394	0	0	0
Tetrahydrobiopterin Biosynthesis II	0	1.32755	0	0
Tetrahydrobiopterin Biosynthesis I	0	1.32755	0	0

## Sheet: cancer-related
Diseases and Bio Functions- Cancer-related	MS (377 genes)	PD (442 genes)	ALS (424 genes)	AD (822 genes)
skin cancer	9.41191	6.97161	13.4921	15.7718				Red= survives Bonferroni correction (p< 7.1E-6)
adenocarcinoma	8.40689	9.06387	9.69372	18.6068
melanoma	9.62538	5.63019	13.7226	14.1055
malignant cutaneous melanoma cancer	8.14697	6.45882	13.8438	13.9833
cancer	10.1509	8.35294	9.04826	16.3618
malignant solid tumor	10.7655	8.19628	8.80829	15.364
skin tumor	10.3696	0	13.3909	15.9481
digestive system cancer	7.9479	8.35887	11.7124	11.0768
abdominal adenocarcinoma	5.74819	9.47657	6.5437	16.9216
abdominal cancer	8.65139	8.60755	8.8303	14.9468
gastrointestinal tract cancer	7.47796	7.75822	9.18852	13.782
epithelial cancer	8.35179	6.36339	9.52047	15.6006
tumorigenesis of tissue	8.21933	5.43905	9.25305	17.1826
malignant neoplasm of large intestine	6.7206	7.91348	9.87616	13.7027
skin lesion	10.3256	6.82541	0	15.8365
gastrointestinal carcinoma	4.90457	6.46774	9.01266	12.8884
gastrointestinal adenocarcinoma	4.30832	7.0947	8.77457	12.5425
abdominal carcinoma	5.34979	9.47893	6.31588	16.1465
neoplasia of epithelial tissue	8.31597	0	9.44103	15.8604
abdominal neoplasm	8.51059	0	9.01854	14.2553
hematologic cancer	11.8867	3.00409	8.52395	8.18481
Gastrointestinal Tract Cancer and Tumors	7.70315	0	9.39021	13.5931
digestive organ tumor	8.16346	0	11.9371	10.5206
upper gastrointestinal tract cancer	4.87543	4.09925	6.3454	6.75578
Lymphoid Cancer and Tumors	10.7909	3.06665	8.00019	8.04459
pelvic cancer	4.95791	5.38959	4.7885	11.047
gastroesophageal cancer	4.93377	3.50372	6.92079	6.64746
female genital tract adenocarcinoma	4.00542	4.81004	4.59893	11.9022
lymphoid cancer	9.87085	2.99943	8.265	8.10216
liver lesion	8.48995	5.51659	6.04566	4.9548
colorectal carcinoma	3.46967	5.34821	6.16094	9.74744
liver cancer	6.70793	5.64251	6.39311	4.96674
colon carcinoma	3.39826	5.16605	5.67657	9.47624
genital tract cancer	3.65578	4.71735	4.72177	10.2792
urogenital cancer	4.37963	5.46802	5.37865	9.14571
female genital tract cancer	0	5.07482	4.74956	12.1637
neoplasia of cells	4.07551	3.33398	3.9961	10.0755
endometrioid carcinoma	0	4.63216	5.09022	12.7325
leukemia	6.22493	3.25167	9.00317	7.97944
tumorigenesis of genital organ	3.6068	3.95808	4.80862	10.5318
liquid tumor	7.24562	3.22769	8.52478	7.43639
squamous cell skin cancer	3.50812	2.57266	8.67041	9.41826
genital tumor	3.59803	3.9482	4.79778	10.5087
genitourinary carcinoma	3.7267	6.01121	4.68951	9.13213
endometrial cancer	0	4.45487	5.60959	10.0921
generation of cells	11.2387	3.74338	2.41827	3.19341
tumorigenesis of reproductive tract	0	4.25708	4.60934	12.1419
cancer of cells	3.71685	3.44954	3.31451	9.34406
pancreatic tumor	3.8321	4.73727	7.08879	6.8087
breast or colorectal cancer	3.43103	4.0633	5.64295	8.18033
colon cancer	0	5.80031	5.86291	8.97819
colorectal adenocarcinoma	0	5.63215	5.91577	9.21758
pancreatic cancer	3.74363	4.03933	7.48362	6.72889
colorectal cancer	3.25706	4.38392	5.67603	7.42682
colon tumor	3.33344	5.85676	5.92674	9.11335
cancer of secretory structure	3.31465	3.84502	7.66861	6.66453
acute leukemia	4.81203	3.04628	7.85911	7.88806
morphology of cells	8.05651	3.27417	2.38795	6.82592
gastroesophageal adenocarcinoma	0	4.49704	6.25647	5.73965
colon adenocarcinoma	0	5.38841	5.38534	8.87659
adenocarcinoma in endometrium	0	3.57181	5.34846	9.44213
hematological neoplasia	11.5645	3.46598	0	7.83608
gastric cancer	3.46577	4.2489	5.94686	4.97443
uterine cancer	0	3.97822	4.60184	9.16939
organization of cytoplasm	4.71621	1.90694	7.29557	5.09851
quantity of cells	8.56382	2.49118	2.20775	4.98442
upper gastrointestinal tract tumor	4.98038	4.14599	6.08261	6.91423
gastro-esophageal carcinoma	0	0	5.85677	7.18117
colorectal neoplasia	3.35441	4.23476	6.00325	7.59688
organismal death	4.65672	5.06813	3.65772	4.23362
intestinal cancer	6.90118	0	0	14.057
carcinoma in pancreas	0	4.12089	8.31467	6.301
squamous-cell carcinoma	0	2.89062	3.65859	9.17699
ductal pancreatic carcinoma	0	4.0001	8.16582	6.4821
organization of cytoskeleton	4.59766	0	7.75108	4.90321
cellular homeostasis	7.34878	0	2.52783	7.78086
uterine carcinoma	0	3.36054	4.58981	8.5477
connective or soft tissue tumor	4.10714	0	4.64969	7.38211
activation of cells	12.4279	0	3.6948	3.52594
myeloproliferative disorder	3.30167	2.96294	5.92369	7.42373
abnormal morphology of cells	5.49118	2.18508	2.44246	6.24581
gastric adenocarcinoma	0	5.1094	4.81038	4.41178
endometrial carcinoma	0	3.80719	5.3708	9.77221
epithelial ovarian cancer	4.23705	3.65978	2.26757	5.56023
quantity of leukocytes	10.7097	0	2.41025	3.25069
muscle tumor	4.40468	0	4.02074	7.63941
ovarian cancer	4.10201	3.67737	2.58166	5.54861
skin carcinoma	4.29978	2.89895	9.05397	0
breast or ovarian carcinoma	3.73375	3.6756	2.67513	4.72929
gonadal tumor	3.6629	3.21496	3.34337	5.47891
myeloid leukemia	0	3.19717	6.66368	8.22974
acute myeloid leukemia with PKC412 resistance	0	3.01805	6.79616	8.07662
ovarian adenocarcinoma	3.50895	3.89765	2.40375	5.35729
synaptic transmission	0	3.51974	5.82506	3.68941
neurotransmission	0	4.05625	5.25131	3.45284
breast or ovarian cancer	3.61705	3.61515	3.14528	4.57458
differentiation of mononuclear leukocytes	17.1849	0	0	0
activation of blood cells	12.7014	0	2.20005	0
female genital neoplasm	0	0	4.81267	12.0982
differentiation of leukocytes	14.6882	2.18945	0	0
large intestine neoplasm	6.77664	0	9.91913	0
rhabdomyosarcoma	3.93034	0	4.06576	5.97789
sarcoma	3.51411	0	3.68816	5.89171
uterine tumor	0	3.34741	4.36994	8.74478
diabetes mellitus	9.37503	2.95157	1.97765	0
cell spreading	5.21967	2.94995	2.62408	5.49265
development of neurons	0	2.17917	3.5911	4.39781
differentiation of cells	9.56762	0	0	4.23577
systemic autoimmune syndrome	13.9711	1.92784	0	0
chronic inflammatory disorder	7.82832	3.07511	2.25608	0
development of blood cells	12.379	0	0	2.87493
activation of mononuclear leukocytes	15.2199	0	0	0
development of mononuclear leukocytes	15.0776	0	0	0
differentiation of lymphocytes	15.0093	0	0	0
gastric carcinoma	0	0	4.68266	5.06071
microtubule dynamics	0	0	6.84203	5.20771
transport of molecule	0	4.17055	2.37373	3.82255
quantity of blood cells	9.83577	0	2.12998	2.84635
hepatobiliary system cancer	0	5.65852	0	4.8529
neoplasia of epithelial cells	0	0	0	9.34533
cell movement	6.46911	0	2.11401	3.69748
activation of lymphocytes	14.4872	0	0	0
neuritogenesis	0	2.00431	3.88041	4.81049
cell death	6.28363	2.14637	0	2.90898
activation of leukocytes	11.9728	0	0	0
glucose metabolism disorder	9.48878	2.18328	0	0
development of lymphocytes	13.8679	0	0	0
occlusion of artery	0	2.20948	3.47909	2.6551
degeneration of cells	0	3.6319	2.904	3.96564
formation of cellular protrusions	0	0	6.04293	4.19472
quantity of neurons	0	4.3255	3.20305	3.56523
intestinal adenocarcinoma	0	0	0	9.39614
proliferation of lymphocytes	13.2814	0	0	0
migration of cells	6.04109	0	2.03835	2.80318
homeostasis of leukocytes	13.2559	0	0	0
connective tissue tumor	3.61622	0	3.77031	5.79986
proliferation of immune cells	13.0067	0	0	0
morphology of nervous system	3.43763	3.75925	0	3.00252
morbidity or mortality	4.71338	0	3.92232	4.31127
Lymphocyte homeostasis	12.8561	0	0	0
phosphorylation of protein	5.05637	0	0	7.7455
morphology of neurons	0	3.28036	2.33157	4.46974
T cell development	12.5872	0	0	0
coronary artery disease	0	2.92566	4.63334	0
Neurodegeneration	0	3.28518	2.97939	3.62717
proliferation of blood cells	12.4925	0	0	0
endocytosis	0	2.35465	0	5.62214
central nervous system tumor	3.96965	1.88165	3.75345	0
development of B lymphocytes	8.95373	0	0	3.47599
cell viability of lymphocytes	12.3412	0	0	0
cell proliferation of T lymphocytes	12.2759	0	0	0
proliferation of cells	5.93362	3.1611	0	3.12197
upper aerodigestive tract carcinoma	0	0	3.19555	4.05671
late-onset encephalopathy	0	0	0	9.87075
soft tissue neoplasm	0	0	4.44251	4.87381
differentiation of blood cells	12.0478	0	0	0
pancreatic mass	0	4.97877	0	7.0166
abnormal morphology of neurons	0	2.5452	2.6966	4.41724
behavior	0	4.75267	3.46172	0
embryonal rhabdomyosarcoma	3.80196	0	2.48036	5.49392
esophageal carcinoma	0	0	3.79295	3.32112
development of cytoplasm	0	3.94409	0	4.22958
malignant neoplasm of aerodigestive tract	0	0	2.83954	3.54616
pelvic tumor	0	0	0	11.5209
transport of vesicles	0	2.77286	3.53148	3.0837
central nervous system cancer	3.8085	2.33328	2.85323	0
astrocytoma	4.31838	0	4.70341	0
inflammation of joint	8.36519	3.10332	0	0
cell viability	5.56087	2.01788	0	3.88682
liver tumor	0	0	6.47339	4.9196
degeneration of nervous system	0	3.19781	2.0207	3.77983
lymphocytic leukemia	5.70827	2.72352	2.91391	0
abnormal morphology of nervous system	3.78642	2.55806	0	2.47588
quantity of vesicles	0	3.76208	0	3.82305
Organ Degeneration	0	3.74034	2.12011	3.11809
stomach tumor	0	0	6.13975	5.03159
autosomal dominant disease	0	0	3.90337	4.96781
rheumatoid arthritis	8.069	3.04512	0	0
ductal carcinoma	0	3.49665	0	5.40321
response of mononuclear leukocytes	11.0321	0	0	0
development of lymphatic system	11.0157	0	0	0
transport of metal	0	2.22738	2.00513	2.77285
long-term potentiation	0	2.56459	3.18052	2.53585
head and neck neoplasia	0	2.89727	0	4.01588
activation of T lymphocytes	10.5047	0	0	0
cell movement of brain cancer cell lines	3.53275	0	2.02939	4.93463
learning	0	2.21377	2.72936	2.52599
insulin-dependent diabetes mellitus	8.5352	1.93733	0	0
cell death of tumor cell lines	4.8176	0	2.03634	3.52244
quantity of mononuclear leukocytes	10.3382	0	0	0
quantity of lymphocytes	10.3351	0	0	0
cell viability of tumor cell lines	3.2375	0	0	4.50932
differentiation of T lymphocytes	10.2226	0	0	0
atherosclerosis	0	2.06265	2.9211	0
apoptosis of brain cancer cell lines	3.28765	0	3.01064	0
malignant connective or soft tissue neoplasm	0	0	3.85482	6.22028
morphology of body cavity	10.0711	0	0	0
quantity of T lymphocytes	10.0328	0	0	0
cell death of central nervous system cells	0	0	2.88691	4.21366
response of lymphocytes	10.0127	0	0	0
cell viability of leukocytes	9.99083	0	0	0
formation of cytoskeleton	0	3.55958	0	3.97814
differentiation of B lymphocytes	9.98414	0	0	0
proliferation of B lymphocytes	8.02148	0	1.95846	0
synaptic transmission of nervous tissue	0	1.93493	4.83391	0
non-Hodgkin's disease	6.68577	0	3.22731	0
T cell response	9.85662	0	0	0
formation of filaments	0	3.23672	0	3.87292
Rheumatic Disease	7.60414	2.225	0	0
myeloid neoplasm	3.53886	0	6.21642	0
loss of neurons	0	2.0759	4.61957	3.01942
hemangioma	4.22641	0	2.39854	3.08762
cell survival	6.12338	0	0	3.57257
homeostasis of divalent cations	0	0	2.80837	4.28191
cecum adenocarcinoma	0	4.5877	2.12182	2.9421
female genital tract serous cancer	0	0	4.22812	2.95307
long-term potentiation of brain	0	2.06031	4.80149	0
myosarcoma	0	0	0	6.2278
B-cell lymphoproliferative disorder	7.10176	0	2.40751	0
benign neoplasia	3.38263	0	2.60382	3.48925
cell surface receptor linked signal transduction	3.80403	3.19781	2.43206	0
development of lymphatic system component	9.3927	0	0	0
adenosquamous ovarian cancer	0	4.3367	0	4.97601
Lymphocyte migration	9.28378	0	0	0
cell death of brain cells	0	0	2.3013	4.3505
degeneration of neurons	0	3.60565	2.25584	3.37231
late-onset late-onset Alzheimer's disease	0	0	0	9.19436
development of central nervous system	0	2.52773	3.7638	0
function of blood cells	9.08826	0	0	0
B-cell non-Hodgkin's disease	6.6433	0	2.42448	0
function of leukocytes	9.0012	0	0	0
phosphorylation of L-amino acid	4.26973	0	0	4.73066
morphology of lymphoid organ	8.98281	0	0	0
lung cancer	3.95024	2.23855	2.74213	0
long-term potentiation of hippocampus	0	1.86888	4.70691	0
function of lymphocytes	8.88714	0	0	0
formation of lymphoid organ	8.85559	0	0	0
morphology of lymphatic system component	8.80392	0	0	0
cell viability of T lymphocytes	8.75955	0	0	0
lymphocytic cancer	6.59551	0	2.0894	0
quantity of regulatory T lymphocytes	8.66587	0	0	0
vasculogenesis	3.66321	2.18065	0	0
chronic lymphoproliferative disease	3.27761	3.28462	2.07432	0
quantity of nervous tissue	0	4.74833	0	3.85114
secretion of molecule	0	1.89669	2.04573	0
glioblastoma cancer	5.08774	0	3.49472	0
abnormal morphology of body cavity	8.57363	0	0	0
soft tissue sarcoma cancer	0	0	3.49072	5.06719
cell movement of lymphocytes	8.54574	0	0	0
Dementia	0	0	2.19953	6.33809
solid tumor of head and neck	0	1.91348	0	3.48659
Ovarian Cancer and Tumors	0	0	2.78158	5.75064
function of T lymphocytes	8.52969	0	0	0
transport of metal ion	0	2.45196	2.17128	0
transport of ion	0	1.93466	2.0751	0
lymphohematopoietic cancer	0	0	0	8.42438
homeostasis of ion	0	0	2.39656	3.26305
sprouting	0	0	2.54675	3.10983
hemangioblastoma	3.27472	0	2.42184	2.63706
necrosis	4.90959	0	0	3.38868
cell death of immune cells	8.1621	0	0	0
esophageal cancer	0	0	0	3.03873
mitogenesis	3.5633	0	2.10467	2.4762
morphology of leukocytes	8.12423	0	0	0
phosphorylation of L-tyrosine	3.39832	0	1.98655	2.73099
lymphohematopoietic neoplasia	0	0	0	8.10544
seizure disorder	0	2.21659	2.04163	0
development of body trunk	8.08537	0	0	0
abnormal morphology of lymphoid organ	8.0695	0	0	0
cell death of lymphoma cell lines	5.74272	0	0	0
leukocyte migration	5.24842	0	2.71661	0
familial dementia	0	0	0	3.54955
Inflammatory Bowel Disease	5.08543	2.82509	0	0
proliferation of neuronal cells	0	0	3.75181	4.15666
cell movement of leukocytes	4.87114	0	3.01688	0
formation of actin filaments	0	2.53356	0	3.0746
homeostasis of metal ion	0	0	2.27645	3.35281
secretion of fatty acid	0	2.26002	3.10375	0
maturation of leukocytes	7.78017	0	0	0
growth of neurites	0	0	2.84485	2.83036
non-small cell lung cancer	4.04634	0	3.71118	0
transcription	7.74797	0	0	0
head and neck cancer	0	1.9697	0	3.28258
engulfment of cells	0	0	0	5.50457
excitatory postsynaptic current	0	3.61057	0	4.01043
differentiation of helper T lymphocytes	7.61712	0	0	0
outgrowth of neurites	0	0	2.56394	2.82071
differentiation of naive lymphocytes	4.85351	0	2.73816	0
esophageal adenocarcinoma	0	0	4.66882	0
Alzheimer's disease	0	2.00039	0	5.50532
IgG response	7.4989	0	0	0
gliomatosis	3.62731	0	3.87038	0
migration of endothelial cells	4.19165	0	0	3.30146
quantity of lymphoid organ	7.47817	0	0	0
development of hematopoietic system	7.43646	0	0	0
familial Alzheimer's disease	0	0	0	3.14157
morphogenesis of neurites	0	0	2.50273	4.82017
amyloidosis	0	2.05305	0	5.26623
growth of skin	0	0	0	7.31453
tauopathy	0	0	1.94336	5.34135
T cell migration	7.25544	0	0	0
oscillation of Ca2+	0	0	4.48041	2.76568
cell death of lymphocytes	5.28896	1.94107	0	0
quantity of lymphatic system component	7.22002	0	0	0
cell viability of B lymphocytes	7.20944	0	0	0
mature B-cell lymphoma	4.70521	0	0	2.4937
apoptosis	4.92279	0	0	0
cellular degradation	0	0	2.46242	4.67916
phagocytosis	0	0	3.16437	3.90968
deposition of amyloid fibrils	0	2.10015	2.14025	0
attachment of cells	0	0	2.63654	4.40088
inflammatory response	3.70953	0	3.31558	0
fibrogenesis	0	0	0	3.94061
cell death of B lymphocytes	5.03259	1.96917	0	0
morphology of blood cells	6.98549	0	0	0
capillary hemangioma	3.71239	0	0	3.26689
intestinal tumor	6.93947	0	0	0
formation of thymus gland	6.93555	0	0	0
proliferation of naive T lymphocytes	6.90452	0	0	0
expansion of T lymphocytes	6.87271	0	0	0
homing of cells	3.36161	0	0	3.50727
quantity of hematopoietic cells	6.86262	0	0	0
phagocytosis of cells	0	0	2.65763	4.18496
assembly of intercellular junctions	0	0	2.33259	0
Movement Disorders	0	0	3.47884	3.33953
expression of RNA	6.79217	0	0	0
concentration of phosphatidic acid	0	2.85053	0	3.89743
cell death of brain	0	0	2.4734	4.2732
branching of cells	0	1.88911	2.37365	2.48212
activation of B lymphocytes	6.74381	0	0	0
morphology of mononuclear leukocytes	6.73539	0	0	0
synthesis of DNA	0	2.33286	0	4.38216
lung tumor	4.06201	0	2.58093	0
formation of plasma membrane	0	0	2.24004	0
morphology of lymph node	6.62708	0	0	0
expansion of lymphocytes	6.62644	0	0	0
neoplasia of leukocytes	6.62532	0	0	0
neurodegeneration of brain cells	0	4.46944	2.14898	0
ovarian lesion	0	3.61098	2.99539	0
serous neoplasm	0	0	2.89219	0
activation of phagocytes	3.9846	0	0	0
quantity of thymocytes	6.53202	0	0	0
morphology of spleen	6.51428	0	0	0
homeostasis of Ca2+	0	0	3.02639	3.47599
survival of beta islet cells	0	3.22094	3.26359	0
abnormal morphology of ileum	6.48291	0	0	0
transport of K+	0	4.02264	0	0
diabetic complication	0	0	1.94494	4.52577
development of dentate gyrus	0	0	0	3.03381
apoptosis of tumor cell lines	4.32757	0	2.11497	0
differentiation of connective tissue	3.8308	2.59486	0	0
antibody response	6.42295	0	0	0
differentiation of connective tissue cells	3.27569	3.12174	0	0
abnormal morphology of Peyer's patches	6.37281	0	0	0
proliferation of helper T lymphocytes	4.49366	1.87606	0	0
expansion of leukocytes	6.34361	0	0	0
T-cell lymphoproliferative disorder	6.3344	0	0	0
expansion of blood cells	6.33237	0	0	0
quantity of hematopoietic progenitor cells	6.32918	0	0	0
astrocytosis	0	4.16259	0	0
quantity of lymphatic system cells	3.44741	0	0	2.84722
abnormal morphology of small intestine	6.27044	0	0	0
morphology of lymphocytes	6.26132	0	0	0
inflammation of intestine	6.20813	0	0	0
Cytosis	0	3.90909	2.29408	0
neovascularization of eye	0	2.69493	3.48889	0
coronary disease	0	2.35465	3.81173	0
plasticity of synapse	0	0	0	3.22659
binding of T lymphocytes	6.15305	0	0	0
developmental process of synapse	0	0	2.14812	0
survival of organism	3.22892	0	2.91128	0
plasma cell dyscrasia	3.84246	0	0	0
growth of lymphoid organ	6.12062	0	0	0
immune response of T lymphocytes	6.11974	0	0	0
growth of lymphatic system component	6.11361	0	0	0
quantity of synaptic vesicles	0	4.01429	0	0
generation of helper T lymphocytes	3.19907	2.90304	0	0
formation of actin stress fibers	0	2.6505	0	3.44972
excitatory postsynaptic potential	0	3.47143	0	2.62123
long-term potentiation of hippocampal CA1 region	0	0	3.0363	0
quantity of immunoglobulin	6.07991	0	0	0
tumorigenesis of melanoma	4.03088	0	2.04846	0
differentiation of naive T lymphocytes	4.03088	0	2.04846	0
secretion of neurotransmitter	0	3.28582	2.79239	0
blood protein disorder	3.69245	0	0	0
abnormal morphology of abdomen	6.05937	0	0	0
function of cardiovascular system	0	0	0	3.92952
formation of thymocytes	6.00767	0	0	0
cell proliferation of breast cancer cell lines	0	0	2.1808	3.80442
ion homeostasis of cells	0	0	0	3.09248
development of intestinal tumor	0	0	3.39692	2.57835
quantity of IgG	5.96103	0	0	0
chemotaxis	0	2.25258	0	3.70737
production of protein	5.95417	0	0	0
resorption of bone	4.04836	1.90506	0	0
binding of lymphocytes	5.94095	0	0	0
binding of mononuclear leukocytes	5.93595	0	0	0
cell-mediated response	5.92415	0	0	0
antibody response of lymphocytes	5.89925	0	0	0
morphology of endocrine gland	0	0	0	3.29379
formation of neurofibrillary tangles	0	1.89771	0	0
quantity of IgM	5.86574	0	0	0
lack of Peyer's patches	5.86216	0	0	0
formation of brain	0	3.38353	2.47648	0
mammary tumor	0	0	2.32086	3.53912
interaction of T lymphocytes	5.8596	0	0	0
apoptosis of mononuclear leukocytes	5.85836	0	0	0
brain lesion	0	0	2.37483	0
morphology of cardiovascular system	5.8396	0	0	0
Viral Infection	5.83001	0	0	0
transcription of RNA	5.81433	0	0	0
clear-cell adenocarcinoma	0	0	2.29011	3.51262
abnormal morphology of plasma membrane	0	0	0	3.52408
chemotaxis of cells	0	2.08957	0	3.67155
vasculitis	5.76008	0	0	0
mitogenesis of leukemia cell lines	0	0	3.15345	2.59081
long term depression	0	0	3.23718	2.49825
quantity of presynaptic terminals	0	2.61062	0	0
release of nitric oxide	0	0	2.67089	3.00579
cell death of connective tissue cells	3.45371	0	2.2156	0
osteoclastogenesis	5.66441	0	0	0
immune response of leukocytes	5.64791	0	0	0
maturation of cells	5.62773	0	0	0
receptor-mediated endocytosis	0	0	0	5.62256
production of natural killer precursor cells	5.60302	0	0	0
cell death of mononuclear leukocytes	5.60035	0	0	0
enteritis	5.57286	0	0	0
perinatal death	0	0	2.6781	0
quantity of cellular protrusions	0	2.06213	0	3.48565
head and neck carcinoma	0	1.88221	0	3.66019
apoptosis of lymphocytes	5.53967	0	0	0
abnormal morphology of spleen	5.53622	0	0	0
transport of cation	0	0	2.08149	0
adhesion of immune cells	0	1.96677	0	3.55928
neurotransmission of synapse	0	0	2.70443	2.80952
sezary syndrome	5.49449	0	0	0
glycolysis of tumor cell lines	0	0	2.8497	2.63686
cytopenia	5.48562	0	0	0
acute lymphocytic leukemia	5.48447	0	0	0
autosomal dominant mental retardation	0	2.97106	0	2.50984
differentiation of thymocytes	5.4783	0	0	0
abnormal morphology of central nervous system	3.24815	2.22372	0	0
growth of epithelial tissue	0	0	0	2.52287
head and neck squamous cell cancer	0	0	0	3.37442
stimulation of lymphocytes	5.47057	0	0	0
abnormal morphology of mononuclear leukocytes	5.46567	0	0	0
adenosquamous carcinoma	0	0	0	5.45818
stimulation of T lymphocytes	5.44431	0	0	0
abnormal morphology of thoracic cavity	5.44388	0	0	0
autosomal recessive disease	0	2.8378	0	2.60526
morphogenesis of neurons	0	0	0	5.42134
binding of DNA	5.40354	0	0	0
microangiopathy	0	0	2.38647	3.0063
activation of macrophages	0	0	2.34528	0
development of phagocytes	5.37838	0	0	0
cell movement of tumor cells	0	0	0	2.79951
hydrolysis of phosphatidylinositol 4,5-diphosphate	0	0	0	5.37114
serous adenocarcinoma	3.24845	0	0	0
cell proliferation of tumor cell lines	0	1.97689	0	3.36992
major affective disorder	0	0	3.16923	0
cell movement of neutrophils	0	2.56488	0	2.76505
chronic leukemia	0	3.12196	2.20697	0
marginal zone cell lymphoma	5.32785	0	0	0
locomotion	0	2.75418	0	2.56734
abnormal morphology of leukocytes	5.32086	0	0	0
development of hematopoietic cells	5.32086	0	0	0
shape change of neurites	0	0	0	3.09021
proliferation of epidermal cells	0	0	0	5.31267
arrest in G2 phase of tumor cell lines	0	0	0	2.97208
tremor	0	2.31213	2.98878	0
neurodegeneration of outer hair cells	0	2.74533	0	0
endometrioid ovarian cancer	0	0	0	5.26864
cell movement of T lymphocytes	5.26117	0	0	0
maturation of lymphocytes	5.25918	0	0	0
depletion of T lymphocytes	5.2458	0	0	0
renal clear cell adenocarcinoma	0	0	2.17923	3.06499
cell death of leukocyte cell lines	5.24087	0	0	0
morphology of cellular protrusions	0	0	1.99518	3.24534
Encephalitis	5.21522	0	0	0
quantity of double-positive thymocyte	5.20489	0	0	0
proliferation of epithelial cells	0	0	0	2.83672
apoptosis of fibroblast cell lines	3.21203	0	1.98012	0
cognition	0	2.15468	3.03472	0
quantity of metal	0	0	2.63512	2.55032
binding of ovarian cancer cell lines	0	0	0	0
expansion of cells	5.14998	0	0	0
cutaneous lymphoma	5.13998	0	0	0
arrest in differentiation of cells	5.13463	0	0	0
colitis	5.1207	0	0	0
progressive motor neuropathy	0	2.1355	2.98144	0
conditioning	0	2.24927	0	0
elongation of mitochondria	0	0	2.20561	2.89012
arrest in differentiation of lymphocytes	5.0948	0	0	0
selection of cells	5.0948	0	0	0
abnormal morphology of amnion	0	2.89274	0	0
neuromuscular disease	0	2.00156	0	3.073
morphology of central nervous system cells	0	2.44269	0	2.62673
quantity of TREG cells	5.06713	0	0	0
release of fatty acid	0	2.48399	2.58089	0
NK cell development	5.06015	0	0	0
chronic lymphocytic leukemia	0	2.83121	2.22709	0
function of neurons	0	1.93493	0	3.12172
binding of protein binding site	5.05346	0	0	0
expansion of tumor cell lines	0	2.42765	0	2.60008
proliferation of malignant tumor	0	0	0	2.51748
dephosphorylation of phospholipid	0	0	0	4.99544
survival of memory B cells	4.97191	0	0	0
lack of lymph node	4.95404	0	0	0
morphology of neurites	0	0	2.06439	2.86022
brain tumor	0	0	2.11566	0
chemotaxis of phagocytes	0	0	2.36146	2.55154
endothelial cell development	0	1.87264	0	3.03133
inflammation of organ	4.8976	0	0	0
uterine serous papillary cancer	0	2.38911	2.49913	0
vascular tumor	4.88583	0	0	0
quantity of B lymphocytes	4.86139	0	0	0
development of hematopoietic progenitor cells	4.85556	0	0	0
formation of cellular inclusion bodies	0	2.38269	2.45391	0
abnormal morphology of lymphocytes	4.82932	0	0	0
synaptic transmission of cerebral cortex cells	0	1.97045	2.84376	0
abnormal function of digestive system	0	0	0	2.64643
differentiation of leukocyte cell lines	4.80714	0	0	0
maturation of natural killer cells	4.80714	0	0	0
activation of hematopoietic progenitor cells	4.80714	0	0	0
NK cell proliferation	4.80277	0	0	0
dynamics of microtubules	0	2.71591	0	0
quantity of steroid	0	2.09057	0	2.6903
abnormal morphology of cardiovascular system	4.78069	0	0	0
proliferation of keratinocytes	0	0	0	4.77454
synaptic transmission of hippocampal neurons	0	2.36581	2.40675	0
familial Parkinson disease	0	2.36581	2.40675	0
aggregation of cells	0	2.19593	0	2.57264
inflammation of body region	4.75984	0	0	0
abnormal morphology of lymph node cortex	4.75607	0	0	0
morphology of T lymphocytes	4.71686	0	0	0
function of ear	0	4.69172	0	0
long-term potentiation of brain cells	0	0	2.16822	2.50984
transactivation of RNA	4.67208	0	0	0
cell death of liver cells	4.66509	0	0	0
quantity of nerve ending	0	2.30724	2.34802	0
apoptosis of T lymphocytes	4.65314	0	0	0
morphology of B lymphocytes	4.64137	0	0	0
influx of Ca2+	0	2.03508	0	2.60411
gliosis	0	4.63833	0	0
transactivation	4.63181	0	0	0
abnormal morphology of lymph node	4.62104	0	0	0
fragmentation of DNA fragment	0	2.67441	1.93918	0
tyrosine phosphorylation	0	0	0	4.6135
development of lymphatic system cells	4.59696	0	0	0
immune response of cells	4.5929	0	0	0
neurodegeneration of brain	0	4.58191	0	0
apoptosis of B lymphocytes	4.5788	0	0	0
mitogenesis of epithelial tissue	4.57849	0	0	0
suppression of effector T lymphocytes	4.57849	0	0	0
antibody response of B lymphocytes	4.57849	0	0	0
maintenance of T lymphocytes	4.57634	0	0	0
metabolism of membrane lipid derivative	0	0	2.04297	2.52917
quantity of axons	0	0	2.37171	0
contractility of heart	0	0	0	4.56362
ataxia	0	0	2.4074	0
release of eicosanoid	0	1.95447	2.60083	0
apoptosis of leukocytes	4.54954	0	0	0
apoptosis of leukocyte cell lines	4.54217	0	0	0
dendritic growth/branching	0	2.21553	2.32256	0
disorder of basal ganglia	0	0	2.04661	2.48098
T-cell leukemia	4.52529	0	0	0
growth of axons	0	2.46876	2.03805	0
apoptosis of lymphoma cell lines	4.50009	0	0	0
expansion of lymphatic system component	4.49738	0	0	0
dengue fever	4.49738	0	0	0
cell death of T lymphocytes	4.49125	0	0	0
dephosphorylation of phosphatidylinositol	0	0	0	4.48931
survival of pro-B lymphocytes	4.47648	0	0	0
mucosa-associated lymphoid tissue lymphoma	4.47648	0	0	0
hereditary neuropathy	0	0	0	4.47581
quantity of pro-B lymphocytes	4.47435	0	0	0
hyperplasia of leukocytes	4.47435	0	0	0
binding of leukocytes	4.45854	0	0	0
colony formation of stomach cancer cell lines	0	0	4.45106	0
cell-cell adhesion of keratinocytes	0	0	0	0
development of gap junctions	0	0	0	0
cell death of hepatocytes	4.43336	0	0	0
apoptosis of blood cells	4.41644	0	0	0
quantity of Peyer's patches	4.4119	0	0	0
kyphosis	0	0	0	4.40658
proliferation of hematopoietic cells	4.39701	0	0	0
apoptosis of liver cells	4.38814	0	0	0
proliferation of thymocytes	4.38803	0	0	0
arrest in differentiation of B lymphocytes	4.38469	0	0	0
axonal transport of mitochondria	0	2.17722	2.20561	0
early-onset neurological disorder	0	0	4.37649	0
apoptosis of hepatocytes	4.37022	0	0	0
formation of spleen	4.35374	0	0	0
expansion of Th17 cells	4.34657	0	0	0
selection of lymphocytes	4.34604	0	0	0
Crohn's disease	4.33697	0	0	0
differentiation of adipocytes	0	4.31735	0	0
long term depression of brain cells	0	0	0	4.29116
survival of hematopoietic cell lines	4.28649	0	0	0
quantity of pre-pro-B lymphocytes	4.28198	0	0	0
adhesion of keratinocytes	0	0	0	0
lymphopoiesis	4.26414	0	0	0
lack of lymphocytes	4.26414	0	0	0
neuronal migration disorder	0	0	4.26002	0
urinary tract cancer	0	2.19349	2.06464	0
development of connective tissue	4.24848	0	0	0
cell-cell adhesion	0	0	0	4.23461
quantity of pre-B lymphocytes	4.23309	0	0	0
mitogenesis of lymphocytes	4.22642	0	0	0
production of leukocytes	4.22422	0	0	0
function of heart	0	0	0	4.19236
activation of CD4+ T-lymphocytes	4.18902	0	0	0
quantity of memory T lymphocytes	4.18496	0	0	0
cell-mediated response of T lymphocytes	4.18496	0	0	0
autosomal dominant Parkinson's disease	0	2.07265	2.10088	0
precursor T-cell lymphoblastic leukemia-lymphoma	4.15701	0	0	0
lymphopenia	4.15701	0	0	0
embryonal tumor	0	2.01962	0	0
production of cells	4.15186	0	0	0
contractility of cardiac muscle	0	0	0	4.14003
formation of lymph node	4.12563	0	0	0
proliferation of hematopoietic progenitor cells	4.12512	0	0	0
innate immune response of natural killer cells	0	0	0	0
contractility of muscle	0	0	0	4.09637
morphology of thymus gland	4.08256	0	0	0
delay in formation of bone	0	0	0	4.07254
quantity of neurites	0	1.9161	0	0
synthesis of polysaccharide	0	0	4.0698	0
neovascularization of cornea	0	4.06375	0	0
cell proliferation of hematopoietic cell lines	4.06307	0	0	0
quantity of phagocytes	4.06006	0	0	0
adhesion of blood cells	0	0	0	4.05891
elimination of lymphocytes	4.04346	0	0	0
morphology of endocrine cells	0	0	0	4.02968
cell death of lymphoid organ	4.02833	0	0	0
T-cell non-Hodgkin's disease	4.01338	0	0	0
proliferation of alpha-beta T lymphocytes	4.01035	0	0	0
activation of naive T lymphocytes	4.01035	0	0	0
Growth Failure	0	0	0	3.99975
activation of protein	3.99788	0	0	0
arrest in G2/M phase of carcinoma cell lines	0	0	0	3.99764
cell death of thymocytes	3.99271	0	0	0
expansion of hematopoietic progenitor cells	3.96219	0	0	0
binding of carbohydrate	0	0	0	0
leukopenia	3.94882	0	0	0
size of body	0	0	3.94166	0
production of lymphocytes	3.93969	0	0	0
quantity of lesion	0	0	0	0
abnormal morphology of dendrites	0	0	0	3.93742
metabolism of polysaccharide	0	0	3.93087	0
expansion of helper T lymphocytes	3.92767	0	0	0
anoikis of tumor cell lines	0	0	0	0
immune response of B lymphocytes	3.91247	0	0	0
development of head	0	3.9122	0	0
phosphorylation of L-threonine	0	3.91117	0	0
development of bone marrow cells	3.89606	0	0	0
neurodegeneration of hippocampal neurons	0	3.89355	0	0
quantity of fibrils	0	0	0	3.89053
familial amyloidosis	0	0	0	3.89053
morphology of head	0	3.88454	0	0
axonal transport	0	1.91619	1.9656	0
hypertrophy of heart	0	0	0	3.86978
internalization of cells	0	1.89261	1.97391	0
adhesion of myeloma cell lines	0	0	0	0
function of cardiac muscle	0	0	0	3.85038
development of digestive organ tumor	0	0	0	0
antineutrophil cytoplasmic antibody-associated vasculitis	3.84385	0	0	0
IgG1 response	3.84385	0	0	0
late-onset neurological disorder	0	1.88994	1.93918	0
experimental autoimmune encephalomyelitis	3.82428	0	0	0
abnormal morphology of reproductive system	3.82406	0	0	0
formation of osteoclasts	3.82396	0	0	0
apoptosis of lymphoid organ	3.80042	0	0	0
small intestine tumor	0	0	3.79256	0
abnormal function of inner ear	0	3.7857	0	0
cell death of neuroblastoma cell lines	0	0	3.76236	0
core body temperature	0	0	0	3.76191
activation of monocytes	3.75896	0	0	0
expansion of lymphoid organ	3.75326	0	0	0
apoptosis of synovial fibroblasts	3.73334	0	0	0
neurodegeneration of cerebral cortex cells	0	3.72228	0	0
abnormality of head	0	3.7171	0	0
elongation of chondroitin sulfate	3.71148	0	0	0
quantity of asialo GM1 ganglioside	3.71148	0	0	0
quantity of adenoviridae	3.71148	0	0	0
quantity of suppressor T lymphocytes	3.71148	0	0	0
generation of pro-B lymphocytes	3.71148	0	0	0
mucosa associated lymphoid tissue lymphoma of skin	3.71148	0	0	0
quantity of Th3 cells	3.71148	0	0	0
Th2 immune response of natural killer T lymphocytes	3.71148	0	0	0
development of myeloid cells	3.70803	0	0	0
apoptosis of melanoma cell lines	3.70803	0	0	0
hydrolysis of phosphoinositide	0	0	0	3.7009
apoptosis of neuroblastoma cell lines	0	0	3.70062	0
hyperplasia of lymphocytes	3.69862	0	0	0
quantity of natural killer cells	3.69666	0	0	0
morphology of central nervous system	0	3.69216	0	0
function of natural killer cells	3.68783	0	0	0
selection of T lymphocytes	3.68783	0	0	0
apoptosis of thymocytes	3.68545	0	0	0
long term depression of Purkinje cells	0	0	0	3.67494
growth of squamous-cell carcinoma	0	0	0	3.67494
growth of carcinoma	0	0	0	3.67449
morphology of dendrites	0	0	0	3.67409
stabilization of synapse	3.67227	0	0	0
lack of inguinal lymph node	3.67227	0	0	0
lack of axillary lymph node	3.67227	0	0	0
function of muscle	0	0	0	3.67084
metabolism of DNA	0	0	0	3.65483
tyrosine phosphorylation of protein	0	0	0	3.65214
negative selection of lymphocytes	3.65097	0	0	0
lack of B lymphocytes	3.64557	0	0	0
activation of leukemia cell lines	3.64557	0	0	0
amyotrophic lateral sclerosis	0	0	3.64218	0
social behavior	0	3.6418	0	0
thickness of aortic valve	0	0	0	0
binding of mesothelial cells	0	0	0	0
antiapoptosis of stomach cancer cell lines	0	0	0	0
fusion of small unilamellar vesicles	0	0	0	0
adhesion of glioma cells	0	0	0	0
monilethrix	0	0	0	0
binding of polysaccharide	0	0	0	0
killing of Mycobacterium bovis	0	0	3.62612	0
lissencephaly type 4	0	0	3.62612	0
activation of Purkinje cells	0	0	3.62612	0
cell movement of tumor cell lines	0	0	0	3.6193
growth of liver	3.61924	0	0	0
quantity of IgG1	3.61889	0	0	0
DNA replication	0	0	0	3.61847
volume of tumor	0	0	0	3.61372
long term depression of neurons	0	0	0	3.61372
apoptosis of hematopoietic cells	3.61214	0	0	0
respiration of mitochondria	0	0	3.61181	0
killing of leukocytes	3.61028	0	0	0
mitotic exit of tumor cell lines	0	0	0	3.60937
dephosphorylation of phosphatidylinositol diphosphate	0	0	0	3.60937
dephosphorylation of phosphatidylinositol-3,4,5-triphosphate	0	0	0	3.60937
secretion of prostaglandin E2	0	3.60123	0	0
hypersomnia	0	3.59681	0	0
preeclampsia without intrauterine growth restriction	0	3.59681	0	0
activation of cartilage tissue	0	3.59681	0	0
quantity of ceramide-1-phosphate	0	3.59681	0	0
inflammation of substantia nigra	0	3.59681	0	0
neurodegeneration of cerebral cortex	0	3.58589	0	0
cytotoxicity of cells	3.58087	0	0	0
elongation of cells	0	0	0	3.57993
outgrowth of cells	0	0	0	3.57978
small intestine cancer	0	0	3.57078	0
autosomal dominant encephalopathy	0	0	3.57002	0
ulcerative colitis	3.56885	0	0	0
abnormal morphology of T lymphocytes	3.56885	0	0	0
disruption of filaments	0	0	0	0
development of bone marrow	3.5633	0	0	0
differentiation of phagocytes	3.55539	0	0	0
quantity of phosphatidylinositol diphosphate	0	0	0	3.54955
development of body axis	0	3.5474	0	0
polarity of cells	0	0	0	3.53752
quantity of natural killer T lymphocytes	3.53558	0	0	0
abnormal morphology of intestine	3.53458	0	0	0
bipolar disorder	0	0	3.53155	0
fusion of cells	0	0	0	0
non-rapid eye movement sleep	3.52188	0	0	0
stage 4 advanced cancer	3.51958	0	0	0
differentiation of monocytes	3.51958	0	0	0
accumulation of cholesterol ester	0	0	0	3.51592
neurogenesis of dentate gyrus	0	3.51492	0	0
quantity of amyloid fibrils	0	0	0	3.5141
abnormal morphology of thymus gland	3.51167	0	0	0
reorganization of cytoskeleton	0	0	0	3.51077
disorganization of muscle	0	0	0	3.50911
size of lung tumor	0	0	0	3.50911
transcription of DNA	3.50449	0	0	0
mitosis	3.50183	0	0	0
delay in cell death	3.49924	0	0	0
maturation of thymocytes	3.49836	0	0	0
activation of dendritic cells	3.49532	0	0	0
abnormal morphology of metencephalon	3.49076	0	0	0
depletion of cells	3.48474	0	0	0
anoikis of carcinoma cell lines	0	0	0	0
quantity of carbohydrate	0	0	0	3.46414
synthesis of carbohydrate	0	0	3.46254	0
differentiation of Th17 cells	3.45627	0	0	0
polyarthritis	3.45217	0	0	0
restless legs syndrome	0	0	3.44935	0
apoptosis of synovial cells	3.44773	0	0	0
primary immunodeficiency disorder	3.44754	0	0	0
concentration of phospholipid	0	0	0	3.44231
neurodegeneration of hippocampus	0	3.43476	0	0
neurotransmission of intercellular junctions	0	0	0	3.43453
induction of lipid	0	3.43322	0	0
quantity of Single positive thymocytes	3.42848	0	0	0
differentiation of effector T lymphocytes	3.42741	0	0	0
airway hyperresponsiveness	3.42402	0	0	0
renal lesion	0	0	0	3.41951
differentiation of bone	3.41302	0	0	0
abnormal morphology of islets of Langerhans	0	0	0	3.41251
maturation of phagocytes	3.40884	0	0	0
quantity of CD8+ T lymphocyte	3.40884	0	0	0
peripheral vascular disease	0	0	3.40531	0
action potential of cells	0	3.40517	0	0
invasion of ovarian cancer cell lines	3.40152	0	0	0
gyral abnormalities	0	0	3.39832	0
neonatal death	0	0	0	0
infection of fibroblasts	0	0	3.39692	0
neuronal cell death	0	0	3.39141	0
severe inflammatory disorder	3.38878	0	0	0
opening of permeability transition pores	3.38808	0	0	0
differentiation of splenocytes	3.38808	0	0	0
abnormal morphology of tooth	0	0	0	3.3847
disruption of microtubules	0	0	0	0
quantity of mitochondria	0	0	0	3.36761
cell-cell contact	0	0	0	3.36761
fusion of vesicles	0	0	0	0
grade 1 lymphocytic cancer	3.36015	0	0	0
lack of chorion	0	0	0	3.35965
dephosphorylation of phosphoinositide	0	0	0	3.35965
abnormal secretion by adrenal gland	0	0	0	3.35965
elongation of tumor cell lines	0	0	0	3.35965
cutaneous B-cell lymphoma	3.35963	0	0	0
function of CD8+ T lymphocyte	3.35963	0	0	0
formation of lymphoid tissue	3.35963	0	0	0
lack of germinal center	3.35963	0	0	0
stimulation of carbohydrate	0	3.3541	0	0
binding of cells	3.34434	0	0	0
activation of DNA endogenous promoter	3.34415	0	0	0
formation of nodes of Ranvier	0	0	0	0
binding of heparan sulfate proteoglycan	0	0	0	0
anoikis of squamous cell carcinoma cell lines	0	0	0	0
growth of Influenza B virus	0	0	0	0
degeneration of central nervous system	0	0	0	3.33597
development of vasculature	3.33453	0	0	0
inflammation of body cavity	3.33389	0	0	0
migration of brain cancer cell lines	3.33221	0	0	0
cell proliferation of leukocyte cell lines	3.3237	0	0	0
activation of tumor cell lines	3.31925	0	0	0
phosphorylation of protein fragment	0	0	0	3.31873
Renal Cancer and Tumors	0	0	0	3.31817
clustering of melanosomes	0	0	0	3.318
growth of head and neck squamous cell carcinoma	0	0	0	3.318
abnormal morphology of blood vessel	3.2976	0	0	0
development of monocytes	3.29476	0	0	0
clonal expansion of T lymphocytes	3.29476	0	0	0
quantity of pre-T lymphocytes	3.29412	0	0	0
inflammation of pancreas	3.29085	0	0	0
apoptosis of islets of Langerhans	0	3.28861	0	0
atrophy of thymus gland	3.26972	0	0	0
differentiation of B-1 lymphocytes	3.26764	0	0	0
abnormal morphology of interdigital web	3.26764	0	0	0
arrest in proliferation of bone cancer cell lines	3.26764	0	0	0
lissencephaly	0	0	3.26665	0
formation of hippocampus	0	3.26317	0	0
endocrine gland tumor	0	3.24998	0	0
morphology of gland	3.24518	0	0	0
synthesis of chondroitin sulfate B	3.2384	0	0	0
differentiation of osteochondrogenic precursors	3.2384	0	0	0
negative selection of B lymphocytes	3.2384	0	0	0
lack of melanin granules	3.2384	0	0	0
fibrogenesis of lung	3.2384	0	0	0
IgG1 response of long-lived plasma cell	3.2384	0	0	0
fragmentation of myelin sheath	3.2384	0	0	0
replicative senescence of fibroblasts	3.2384	0	0	0
progressive ataxia	3.2384	0	0	0
vasculitis of central nervous system	3.2384	0	0	0
lack of acrosome	3.2384	0	0	0
abnormal morphology of retinal blood vessel	3.2384	0	0	0
loss of long-lived plasma cell	3.2384	0	0	0
activation of antigen-specific T cells	3.2384	0	0	0
accumulation of clathrin-coated vesicles	3.2384	0	0	0
quantity of multinucleated giant cells	3.2384	0	0	0
organization of extracellular matrix	0	3.23835	0	0
cell death of pancreas	0	3.23835	0	0
polarization of T lymphocytes	0	0	3.23834	0
hyperplasia of epithelial cells	0	0	0	3.23528
sialylation of protein	0	0	0	0
thyroid gland tumor	0	3.23424	0	0
regulation of T lymphocytes	3.23258	0	0	0
proliferation of lymphatic system cells	3.23196	0	0	0
mycosis fungoides	3.23024	0	0	0
replication of virus	3.23017	0	0	0
renal cancer	0	0	0	3.22831
induction of T lymphocytes	3.22791	0	0	0
growth of head and neck tumor	0	0	0	3.22788
synaptic depression	0	0	3.22413	0
uptake of cholesterol ester	0	0	0	3.22376
cell movement of fibroblasts	0	0	0	0
differentiation of cartilage tissue	0	0	0	3.21592
proliferation of hepatocytes	3.21526	0	0	0
neovascularization of organ	0	3.18952	0	0
cutaneous T-cell lymphoma	3.18708	0	0	0
recruitment of phagocytes	0	0	0	3.18633
action potential of neurons	0	3.18219	0	0
growth of plasma membrane projections	0	0	3.17426	0
cell proliferation of colorectal cancer cell lines	0	0	0	0
pervasive developmental disorder	0	0	3.16077	0
morphology of pedicels	3.15819	0	0	0
abnormal morphology of lymph node b cell domain	3.15819	0	0	0
early precursor T-cell acute lymphoblastic leukemia	3.15819	0	0	0
formation of lymph follicle	3.15819	0	0	0
generation of Th1 cells	3.15819	0	0	0
morphology of digestive system	3.15374	0	0	0
autosomal recessive juvenile Parkinson's disease	0	0	3.15345	0
adhesion of Sertoli cells	0	0	3.15345	0
translocation of Golgi vesicles	0	0	3.15345	0
development of ovotestis	0	0	3.15345	0
transmembrane transport of ion	0	0	0	0
cell viability of cervical cancer cell lines	0	0	0	3.15083
Bacterial Infections	0	0	0	0
cell death of squamous cell carcinoma cell lines	0	0	0	0
transport of lipid	0	0	0	3.12897
organization of Golgi apparatus	0	3.12746	0	0
angiogenesis	0	0	0	0
survival of osteoclast-like cells	0	3.1243	0	0
erosion of knee joint	0	3.1243	0	0
resorption of Ca2+	0	3.1243	0	0
metabolism of cartilage tissue	0	3.1243	0	0
formation of fibrillar inclusions	0	3.1243	0	0
granulovacuolar degeneration of neurons	0	3.1243	0	0
Braak stage V-VI Alzheimer's disease	0	3.1243	0	0
expansion of brain cancer cell lines	0	3.1243	0	0
size of postsynaptic density	0	3.1243	0	0
killing of thymocytes	0	3.1243	0	0
autophagy of dendritic cells	0	0	0	0
morphology of thyroid cells	0	0	0	0
quantity of adenocarcinoma	0	0	0	0
stimulation of adrenal gland cells	0	0	0	0
cholesteatoma	0	0	0	0
segregation of homologous chromosomes	0	0	0	0
shape change of embryonic cell lines	0	0	0	0
cell cycle progression of brain cancer cell lines	0	0	0	0
cell rolling of eosinophils	0	3.10115	0	0
association of cellular membrane	0	0	0	3.09928
autophosphorylation of protein	0	0	0	3.09061
brain cancer	0	0	0	0
symptomatic stage locally advanced RET mutation positive medullary thyroid cancer	0	0	0	3.08461
symptomatic stage locally advanced RET mutation negative medullary thyroid cancer	0	0	0	3.08461
symptomatic stage metastatic RET mutation negative medullary thyroid cancer	0	0	0	3.08461
symptomatic stage metastatic RET mutation positive medullary thyroid cancer	0	0	0	3.08461
aggregation of kidney cell lines	0	0	0	3.08461
symptomatic stage aggressive RET mutation positive medullary thyroid cancer	0	0	0	3.08461
symptomatic stage aggressive RET mutation negative medullary thyroid cancer	0	0	0	3.08461
length of microtubules	0	0	0	3.08461
reperfusion injury of liver	0	0	0	3.08461
quantity of vessel	0	0	0	3.0798
concentration of phosphatidylinositol	0	0	0	3.0798
abnormal turning of embryo	0	0	0	3.0798
metabolism of nucleic acid component or derivative	0	0	0	3.07253
outgrowth of neurons	0	0	0	3.07064
abnormal morphology of islet cells	0	0	0	3.06339
epilepsy	0	0	0	0
ubiquitination of protein	0	0	0	0
cell viability of squamous cell carcinoma cell lines	0	0	0	3.0594
onset of renal and urological disorder	0	0	0	3.05932
effector phase of monocytes	0	0	0	3.05932
generation of beta islet cells	0	0	0	3.05932
quantity of short-term hematopoietic stem cells	0	0	0	3.05932
release of dense-core vesicles	0	0	0	3.05932
centrilobular necrosis	0	0	0	3.05932
survival of malignant tumor	0	0	0	3.05932
thickness of bone	0	0	0	3.05618
morphology of connective tissue cells	0	0	0	3.05327
neurodegeneration of nerves	0	0	0	0
contractility of ventricular myocardium	0	0	0	3.04459
diabetic nephropathy	0	0	0	3.04295
hetero-oligomerization of protein	0	3.03528	0	0
production of sperm	0	0	3.03465	0
transport of sterol	0	0	0	3.02865
guidance of axons	0	0	0	0
permeability of vascular system	0	0	0	3.01942
cell spreading of blood platelets	0	3.01889	0	0
metabolism of peptide	0	3.00962	0	0
cell death of lung cancer cell lines	0	0	0	0
morphology of synapse	0	2.99595	0	0
stimulation of muscle cells	0	2.99234	0	0
localization of mitochondria	0	2.99234	0	0
priming of synaptic vesicles	0	2.99234	0	0
cell viability of carcinoma cell lines	0	0	0	2.99191
dystrophy of cornea	0	0	0	2.98455
formation of extracellular matrix	0	0	0	0
quantity of cerebral cortex cells	0	0	0	0
efflux of phospholipid	0	0	0	2.98104
glycolysis of cells	0	0	0	2.97208
hypertrophy of left ventricle	0	0	0	2.96965
abnormal morphology of cardiomyocytes	0	0	0	2.96965
binding of tumor cell lines	0	0	0	2.96691
metabolism of carbohydrate	0	0	2.96145	0
metabolism of sialic acids	0	0	0	0
formation of cell-associated matrix	0	0	0	0
nonseminoma	0	0	0	0
atrophy of retinal pigment epithelium	0	0	0	0
uptake of polysaccharide	0	0	0	0
myocardial dysfunction	0	0	0	2.9482
adhesion of tumor cell lines	0	0	0	2.94546
neurodegeneration of central nervous system	0	0	0	2.94319
morphology of tooth	0	0	0	2.93409
metabolism of oligosaccharide	0	0	0	0
proliferation of vascular endothelial cells	0	2.92435	0	0
cell death of carcinoma cell lines	0	0	0	0
fusion of myoblasts	0	0	0	0
size of islets of Langerhans	0	0	0	2.91618
synaptic transmission of intercellular junctions	0	0	0	2.90026
morphogenesis of dendrites	0	0	2.89357	0
homeostasis of neurons	0	2.89274	0	0
synthesis of 6-keto-prostaglandin F1 alpha	0	2.89274	0	0
quantity of macropinosomes	0	0	0	2.89012
type M6 acute myeloid leukemia	0	0	0	2.89012
arrest in interphase of breast cell lines	0	0	0	2.89012
branching morphogenesis of vasculature	0	0	0	2.87825
disorganization of cells	0	0	0	2.87825
activation of central nervous system cells	0	0	2.86028	0
quantity of myeloid progenitor cells	0	0	0	2.86006
accumulation of phospholipid	0	0	0	0
stage 3B ALK fusion positive non-squamous non-small cell lung cancer	0	0	2.85687	0
metastatic progressive ALK fusion positive non-small cell lung cancer	0	0	2.85687	0
development of intestinal adenoma	0	0	2.85687	0
relapsed ALK fusion positive non-squamous non-small cell lung cancer	0	0	2.85687	0
metastatic ALK fusion positive non-squamous non-small cell lung carcinoma	0	0	2.85687	0
conversion of prostaglandin E	0	0	2.85687	0
locally advanced ALK fusion positive non-squamous non-small cell lung cancer	0	0	2.85687	0
stage 4 ALK fusion positive non-squamous non-small cell lung carcinoma	0	0	2.85687	0
quantity of embryo	0	0	0	2.84684
activation of myeloid cells	0	0	0	0
morphology of axons	0	0	0	0
size of lymphoid organ	0	0	0	0
paralysis	0	0	0	2.83823
organization of organelle	0	2.83733	0	0
morphology of connective tissue	0	0	0	2.83692
calcium homeostasis of neurons	0	2.82787	0	0
remyelination of nerves	0	2.82787	0	0
tauopathy of hippocampus	0	2.82787	0	0
erosion of ankle joint	0	2.82787	0	0
lack of amniotic fold	0	2.82787	0	0
release of proteoglycan	0	2.82787	0	0
immunization-induced epidermolysis bullosa acquisita	0	2.82787	0	0
stimulation of hyaluronic acid	0	2.82787	0	0
Braak stage III-IV Alzheimer's disease	0	2.82787	0	0
induction of prostaglandin E2	0	2.82787	0	0
beat of cardiomyocytes	0	2.82787	0	0
generation of filaments	0	0	0	0
abnormal morphology of neurites	0	0	0	2.82343
glycolysis	0	0	0	2.81954
inhibitory postsynaptic current	0	2.81604	0	0
proliferation of neuroendocrine cells	0	2.81459	0	0
homeostasis of D-glucose	0	0	0	2.81181
bleeding time	0	0	0	2.80952
mitogenesis of tumor cell lines	0	0	2.8078	0
apoptosis of invariant natural killer T cells	0	0	0	0
formation of transport vesicles	0	0	0	0
differentiation of hippocampal neurons	0	0	0	0
delay in formation of filaments	0	0	0	0
tumorigenesis of papillary carcinoma	0	0	0	0
production of hepatitis B virus	0	0	0	0
degeneration of neuroglia	0	0	0	0
abnormal ST segment	0	0	0	0
proliferation of head and neck tumor	0	0	0	0
lack of otoliths	0	0	0	0
quantity of ganglioside GD3	0	0	0	0
monocytosis	0	0	0	0
adhesion of pancreatic cancer cell lines	0	0	0	0
angiogenesis of capillary vessel	0	2.80096	0	0
induction of prostaglandin	0	2.80096	0	0
negative selection of thymocytes	0	2.80096	0	0
outgrowth of axons	0	0	2.80031	0
concentration of lipid	0	0	0	2.78965
kidney carcinoma	0	0	0	2.78949
morphology of brain	0	2.78924	0	0
malignant neoplasm of male genital organ	0	0	2.78921	0
quantity of phosphoinositide	0	0	0	2.78318
quantity of blood vessel	0	0	0	2.78318
polymerization of microtubules	0	2.77946	0	0
lack of amnion	0	0	0	2.7793
metabolism of proteoglycan	0	0	0	0
differentiation of chondrocytes	0	0	0	2.77483
formation of nucleus	0	0	0	0
abnormal quantity of amino acids	0	0	0	0
male genital neoplasm	0	0	2.76732	0
scattering of tumor cell lines	0	0	0	2.76594
hydrolysis of phosphatidylinositol	0	0	0	2.76427
non-insulin-dependent diabetes mellitus	0	0	0	0
formation of dendrites	0	0	2.75847	0
late-onset Parkinson disease	0	0	2.7577	0
lewy body disease	0	0	2.74972	0
synaptic transmission of hippocampal cells	0	0	2.74972	0
alveolar rhabdomyosarcoma	0	0	0	2.74963
hypercalcemia	0	2.74533	0	0
neurogenesis of brain	0	2.74368	0	0
abnormal morphology of head	0	2.73357	0	0
cell viability of myeloma cell lines	0	0	0	2.73182
medulloblastoma	0	0	0	0
size of cells	0	2.72759	0	0
abnormal morphology of adrenal medulla	0	0	0	2.72365
function of outer hair cells	0	0	0	2.72365
outgrowth of breast cancer cell lines	0	0	0	2.72365
abnormal morphology of labyrinthine zone of placenta	0	0	0	2.7228
quantity of plasma membrane projections	0	0	0	0
serine phosphorylation	0	2.71738	0	0
morphology of tumor cell lines	0	0	0	2.71721
formation of vesicles	0	0	0	0
mitogenesis of fibroblasts	0	2.71591	0	0
function of hair cells	0	2.71591	0	0
size of nerve ending	0	2.71591	0	0
abnormal morphology of photoreceptor inner segments	0	2.71591	0	0
catabolism of proteoglycan	0	2.71591	0	0
transport of monovalent inorganic cation	0	2.71331	0	0
selection of thymocytes	0	2.70867	0	0
accumulation of acylglycerol	0	0	0	0
acanthosis	0	0	0	2.7001
migration of endothelial cell lines	0	0	0	2.69986
exposure of phospholipid	0	2.6964	0	0
necrosis of kidney	0	0	2.69594	0
necrosis of pancreas	0	2.69493	0	0
recruitment of cells	0	0	0	2.69123
invasion of bladder cancer cell lines	0	0	0	2.68682
distal myopathy	0	0	0	2.68682
density of filaments	0	0	0	2.68682
quantity of hippocampal cells	0	0	0	0
conduction of axons	0	0	0	0
hairy-cell leukemia	0	2.67987	0	0
translocation of Ca2+	0	0	2.67833	0
apoptosis of islet cells	0	2.67615	0	0
development of helper T lymphocytes	0	2.67615	0	0
renal cell cancer	0	0	0	2.67578
gliosis of central nervous system	0	2.67441	0	0
migration of hematopoietic progenitor cells	0	0	2.67139	0
abnormal morphology of outer nuclear layer	0	0	0	0
abnormal morphology of smooth muscle	0	0	0	0
phagocytosis of blood cells	0	0	0	2.6654
disruption of cytoskeleton	0	0	2.65633	0
uptake of cells	0	0	0	2.65152
density of dendritic spines	0	2.6497	0	0
abnormal morphology of ureter	0	2.64911	0	0
clustering of cells	0	2.64911	0	0
size of tumor	0	0	0	2.64643
transport of cholesterol	0	0	0	2.64643
cell movement of pericytes	0	0	0	0
shape change of epithelial cell lines	0	0	0	0
positioning of cells	0	0	0	0
hepatic steatosis	0	0	0	2.64138
thickness of trabecular bone	0	0	0	2.63982
amyotrophic lateral sclerosis with dementia	0	0	2.63947	0
recruitment of CD4+ T-lymphocytes	0	0	2.63947	0
quantity of selenium	0	0	2.63947	0
periventricular nodular heterotopia	0	0	2.63947	0
morphology of stomach cancer cell lines	0	0	2.63947	0
cocaine seeking behavior	0	0	2.63947	0
attachment of vascular endothelial cells	0	0	2.63947	0
duplex kidney	0	0	2.63947	0
familial cold autoinflammatory syndrome	0	0	2.63947	0
G1 phase of neuroblastoma cell lines	0	0	2.63947	0
size of exocrine region of pancreas	0	0	2.63947	0
scoliosis	0	0	2.63902	0
degeneration of brain cells	0	0	0	2.63843
G0/G1 phase transition	0	0	0	2.63843
quantity of Purkinje cells	0	0	0	2.63686
maternal behavior	0	0	0	2.63686
proliferation of enterocytes	0	0	0	2.63686
polarization of Th17 cells	0	2.63671	0	0
attachment of virus	0	2.63671	0	0
systemic juvenile idiopathic arthritis	0	2.63671	0	0
cell death of endocrine cells	0	2.62912	0	0
recruitment of leukocytes	0	0	0	2.6259
ventricular hypertrophy	0	0	0	2.62123
synthesis of glycogen	0	0	2.62028	0
organization of cellular membrane	0	2.61937	0	0
mitogenesis of brown adipocytes	0	2.61062	0	0
loss of microtubules	0	2.61062	0	0
formation of tau aggregates	0	2.61062	0	0
enlargement of atrium	0	2.61062	0	0
resorption of calvaria	0	2.61062	0	0
quantity of apoptotic endocrine cell lines	0	2.61062	0	0
release of thromboxane	0	2.61062	0	0
remodeling of extracellular matrix	0	2.61062	0	0
fusion of secretory granules	0	2.61062	0	0
development of beta islet cells	0	2.61062	0	0
development of cerebral cortex	0	2.61009	0	0
export of cholesterol	0	0	0	2.60474
familial frontotemporal dementia	0	0	2.6041	0
atherosclerosis of aorta	0	0	0	2.603
frontotemporal dementia	0	0	0	0
hypertrophy of cardiac muscle	0	0	0	2.60066
Parkinson's disease	0	0	2.60016	0
nest building behavior	0	0	0	2.60008
arrest in G2 phase of breast cancer cell lines	0	0	0	2.60008
quantity of Ca2+	0	0	2.59868	0
cell spreading of blood cells	0	2.59798	0	0
export of lipid	0	0	0	2.5963
Hypertrophy	0	0	0	2.59263
abnormal morphology of epithelial tissue	0	0	0	0
polarization of connective tissue cells	0	0	0	2.59081
respiration of hepatocytes	0	0	0	2.59081
size of lung carcinoma	0	0	0	2.59081
lattice corneal dystrophy type I	0	0	0	2.59081
endocytosis of lipid	0	0	0	2.59081
alpha-1-antitrypsin deficiency	0	0	0	2.59081
membranoproliferative glomerulonephritis	0	0	0	2.59081
integrity of adherens junctions	0	0	0	2.59081
optokinetic nystagmus	0	0	0	2.59081
conversion of phosphatidylinositol-3,4,5-triphosphate	0	0	0	2.59081
intravasation of breast cancer cell lines	0	0	0	2.59081
neurodegeneration of spinal cord	0	0	0	2.59081
abnormal morphology of coarse hair	0	0	0	2.59081
degradation of phosphatidylinositol-3,4,5-triphosphate	0	0	0	2.59081
internalization of glycosphingolipid	0	0	0	2.59081
development of breast tissue	0	0	0	2.59081
dephosphorylation of phosphatidylinositol 4,5-diphosphate	0	0	0	2.59081
inflammation of uterus	0	0	0	2.59081
dephosphorylation of phosphatidylinositol 3,5-diphosphate	0	0	0	2.59081
proliferation of lung cancer cell lines	0	0	0	0
bone mineral density	0	0	0	2.58807
apoptosis of fibroblasts	0	0	2.58665	0
cell death of cerebral cortex cells	0	0	0	0
formation of lamellipodia	0	0	0	2.57946
quantity of breast cell lines	0	0	0	2.57835
transport of phosphatidylcholine	0	0	0	2.57835
arrest in G1 phase of brain cancer cell lines	0	0	0	2.57835
abnormal morphology of enamel	0	0	0	2.57835
pup retrieval	0	0	0	2.57835
formation of caveolae	0	0	0	2.57835
induction of neurites	0	0	0	0
quantity of folic acid	0	0	0	0
quantity of melanocytes	0	0	0	0
activation of vascular smooth muscle cells	0	0	0	0
size of hepatocellular carcinoma	0	0	0	0
endometrioma	0	0	0	0
bundling of filaments	0	0	0	2.57603
abnormal morphology of osteoclasts	0	0	0	2.57603
signaling of Ca2+	0	2.57583	0	0
cerebrovascular dysfunction	0	0	2.57394	0
protein kinase cascade	0	0	0	2.57125
abnormal morphology of outer plexiform layer	0	2.56264	0	0
migration of connective tissue cells	0	0	0	0
arrest in G2/M phase of tumor cell lines	0	0	0	2.56032
arrest in G0/G1 phase transition	0	0	0	2.56032
arrest in interphase	0	0	0	2.55987
uptake of cholesterol	0	0	0	2.55579
synthesis of nitric oxide	0	0	0	0
growth of lesion	0	0	0	2.55304
productive infection of cervical cancer cell lines	0	2.55185	0	0
left ventricular dysfunction	0	0	0	2.55084
neoplasia of tumor cells	0	0	0	2.55084
exploratory behavior	0	0	2.547	0
quantity of metal ion	0	0	2.54328	0
activation of microglia	0	0	0	0
formation of epithelial tissue	0	0	0	0
exocytosis	0	2.53957	0	0
cellular infiltration by granulocytes	0	2.53889	0	0
branching of neurites	0	0	0	2.53755
autophagy	0	0	0	2.53724
nail disease	0	0	2.53441	0
engulfment of blood cells	0	0	0	2.52926
development of epithelial tissue	0	2.52846	0	0
secretion of lipid	0	0	0	0
hypoplasia of cerebellum	0	0	2.52703	0
formation of amyloid fibrils	0	0	0	0
metabolism of D-glucose	0	0	2.52325	0
generalized seizures	0	0	2.52325	0
adhesion of neutrophils	0	2.52316	0	0
degeneration of brain	0	0	0	2.52312
migration of stem cells	0	0	0	2.5218
severe psychological disorder	0	0	0	2.51847
medulloblastoma SHH subtype	0	0	0	2.51847
arrest in G2 phase of carcinoma cell lines	0	0	0	2.51847
medullary thyroid cancer	0	0	0	2.51748
synthesis of bile acid	0	0	0	2.51748
consumption of oxygen	0	0	0	2.51696
brainstem disorder	0	2.51337	0	0
proliferation of prostate cancer cell lines	0	2.5129	0	0
quantity of neuroglia	0	0	2.50531	0
adhesion of granulocytes	0	2.50401	0	0
homing of leukocytes	0	0	2.50298	0
activation of antigen presenting cells	0	0	2.50239	0
quantity of follicular B lymphocytes	0	0	0	2.49825
apoptosis of squamous cell carcinoma cell lines	0	0	0	0
formation of endothelial tube	0	0	0	0
behavioral deficit	0	2.49312	0	0
lack of corpus callosum	0	2.49312	0	0
cell movement of cancer cells	0	0	0	0
phagocytosis of leukocytes	0	0	0	2.49179
cell death of kidney cells	0	0	2.4897	0
gall bladder adenocarcinoma	0	0	0	2.48868
binding of lymphoma cell lines	0	0	2.4865	0
proliferation of melanoma cells	0	0	0	0
Kawasaki's disease	0	0	0	0
abnormal morphology of Sertoli cells	0	0	0	0
diffuse lymphoma	0	0	2.48385	0
abnormal morphology of dilated uterus	0	0	0	0
strength of mice	0	0	0	0
transport of D-glucose	0	0	2.48068	0
autophagy of cells	0	0	0	2.48052
migration of fibroblasts	0	0	0	0
axonogenesis	0	0	2.47474	0
growth of melanoma	0	0	0	0
invasion of tissue	0	2.46996	0	0
necrosis of epithelial tissue	0	0	0	0
cell death of epithelial cell lines	0	0	0	0
inflammatory myofibroblastic tumor with ALK translocation	0	0	2.46781	0
development of nervous tissue cell lines	0	0	2.46781	0
progressive ALK fusion positive squamous cell carcinoma of the lung	0	0	2.46781	0
metastatic ALK fusion positive large cell carcinoma	0	0	2.46781	0
stage 4 progressive ALK positive non small cell lung cancer	0	0	2.46781	0
loss of motor axons	0	0	2.46781	0
progressive ALK fusion positive large cell carcinoma	0	0	2.46781	0
stage 4 progressive ALK mutation positive non-small cell lung cancer	0	0	2.46781	0
locally advanced recurrent cancer	0	0	2.46781	0
formation of Lewy bodies	0	0	2.46781	0
metastatic ALK fusion positive squamous cell carcinoma of the lung	0	0	2.46781	0
ototoxicity	0	0	2.46781	0
mitochondrial complex III deficiency	0	0	2.46781	0
primary sex reversal	0	0	2.46781	0
survival of kidney cancer cell lines	0	0	2.46781	0
organization of asters	0	0	2.46781	0
progressive metastatic ALK positive adenocarcinoma of the lung	0	0	2.46781	0
conditioned avoidance response	0	0	2.46781	0
non small cell lung adenocarcinoma	0	0	2.46304	0
differentiation of tumor cell lines	0	0	0	0
proliferation of beta islet cells	0	2.45332	0	0
release of arachidonic acid	0	2.45147	0	0
tumorigenesis of lymphoma	0	0	0	0
abnormality of cardiovascular system	0	0	0	0
synthesis of proteoglycan	0	0	2.44714	0
quantity of oligodendrocytes	0	0	2.44714	0
abnormal morphology of short photoreceptor inner segments	0	2.43912	0	0
release of epoprostenol	0	2.43912	0	0
cell viability of blood-derived mast cells	0	2.43912	0	0
formation of spindle pole	0	2.43912	0	0
incorporation of glycogen	0	2.43912	0	0
replenishment	0	2.43912	0	0
attachment of fibroblast cell lines	0	2.43912	0	0
generation of antibody	0	2.43912	0	0
abnormal morphology of cervix	0	2.43912	0	0
adenoma	0	0	2.43907	0
microgliosis	0	2.43426	0	0
I-kappaB kinase/NF-kappaB cascade	0	0	2.43155	0
size of focal adhesions	0	2.42765	0	0
leukocytosis	0	2.42508	0	0
polarization of leukocytes	0	0	2.4103	0
transport of fatty acid	0	0	0	0
prostate cancer	0	0	2.40489	0
function of central nervous system	0	0	2.40157	0
chemotaxis of leukocytes	0	0	2.39854	0
function of retinal cone cells	0	0	0	0
contraction of fibroblasts	0	0	0	0
astrocytosis of hippocampus	0	0	0	0
abnormal morphology of photoreceptor layer	0	0	0	0
oxidative stress response of liver	0	0	0	0
cell spreading of embryonic cell lines	0	0	0	0
morphology of hepatoma cell lines	0	0	0	0
formation of focal adhesions	0	0	0	0
synthesis of phospholipid	0	0	2.38881	0
size of neurons	0	2.38269	0	0
electrophysiology of retinal cone cells	0	0	0	0
cell death of bladder cancer cell lines	0	0	0	0
long-term potentiation of hippocampal cells	0	0	0	0
infiltration by neutrophils	0	2.3797	0	0
release of Ca2+	0	0	2.37524	0
polarization of cells	0	0	2.37476	0
accumulation of phosphatidic acid	0	0	2.37171	0
release of prostaglandin E2	0	0	2.37171	0
cell death of epithelial cells	0	0	0	0
migration of neurons	0	0	0	0
survival of osteoclasts	0	2.36581	0	0
neurodegeneration of forebrain	0	2.36581	0	0
parkinsonism	0	2.36581	0	0
congenital malformation of kidney	0	2.36581	0	0
differentiation of plasma cells	0	2.35701	0	0
cell death of fibroblasts	0	0	2.35371	0
abnormal morphology of rhombencephalon	0	0	2.35189	0
Grave's disease	0	0	2.34802	0
formation of muscle	0	0	0	0
response of leukemia cell lines	0	0	2.33553	0
phagocytosis by Sertoli cells	0	0	2.32612	0
clefting of face	0	0	2.32612	0
abnormal morphology of olfactory nerve	0	0	2.32612	0
glycolysis of lung cancer cell lines	0	0	2.32612	0
hematopoiesis of embryonic cells	0	0	2.32612	0
accumulation of lactic acid	0	0	2.32612	0
methylation of RNA	0	0	2.32612	0
elongation of gonadal cell lines	0	0	2.32612	0
luminal breast cancer	0	0	2.32612	0
transduction of protein	0	0	2.32612	0
synovial sarcoma	0	0	2.32612	0
autophagy of heart	0	0	2.32612	0
adhesion of fibrosarcoma cell lines	0	0	2.32612	0
maculopathy	0	0	0	0
hyperinsulinism	0	0	2.32119	0
quantity of follicular T helper cells	0	0	0	0
function of splenocytes	0	0	0	0
diffuse systemic sclerosis	0	0	0	0
keratosis	0	0	2.32006	0
cell rolling of granulocytes	0	2.32	0	0
abnormal metabolism	0	0	0	0
response of tumor cell lines	0	0	0	0
serine phosphorylation of peptide	0	2.31665	0	0
binding of glycosaminoglycan	0	0	0	0
motor learning	0	0	0	0
passive avoidance learning	0	0	0	0
abnormal morphology of synapse	0	2.31276	0	0
synthesis of aldesleukin	0	2.30724	0	0
fibrosis of left ventricle	0	2.30724	0	0
long-term potentiation of synapse	0	0	2.30576	0
transport of carboxylic acid	0	0	0	0
apoptosis of carcinoma cell lines	0	0	0	0
aggregation of B-lymphocyte derived cell lines	0	2.29758	0	0
integrity of cellular membrane	0	2.29758	0	0
loss of oligodendrocytes	0	2.29758	0	0
abnormal morphology of marginal stria vascularis cells	0	2.29758	0	0
progression of tumor cell lines	0	2.29758	0	0
stimulation of hepatoma cell lines	0	2.29758	0	0
endocochlear potential	0	2.29758	0	0
familial motor neuron disease	0	0	2.29532	0
transport of mitochondria	0	0	2.29225	0
long-term potentiation of pyramidal neurons	0	0	2.29225	0
binding of colorectal cancer cell lines	0	0	2.29225	0
uptake of monosaccharide	0	0	2.29097	0
metabolism of reactive oxygen species	0	0	0	0
seizures	0	0	0	0
apoptosis of beta islet cells	0	2.28616	0	0
transport of synaptic vesicles	0	2.28616	0	0
cardiac output	0	0	0	0
tumorigenesis of lung tumor	0	0	0	0
cell death of kidney cell lines	0	0	2.2834	0
development of malignant tumor	0	0	0	0
quantity of enzyme	0	0	0	0
cell cycle progression of fibroblasts	0	0	2.26601	0
transport of divalent cations	0	0	0	0
exocytosis of neurotransmitter	0	2.25164	0	0
conduction of nerves	0	0	0	0
homeostasis of Zn2+	0	0	0	0
contrast induced nephropathy	0	0	0	0
calcification of aortic valve	0	0	0	0
formation of placenta	0	0	0	0
production of superoxide	0	0	0	0
localization-related epilepsy	0	0	2.2449	0
metabolism of nucleotide	0	0	2.24059	0
development of adenoma	0	0	2.23918	0
congenital malformation of brain	0	0	2.23598	0
function of brain	0	0	2.23259	0
degeneration of connective tissue	0	2.23253	0	0
failure of lactation	0	0	0	0
accumulation of macrophages	0	0	0	0
exocytosis by cells	0	2.22442	0	0
quantity of brain cells	0	2.22442	0	0
cell viability of brain cells	0	0	2.22176	0
transport of Na+	0	0	2.22176	0
conversion of lipid	0	2.21988	0	0
prostatic carcinoma	0	0	2.2179	0
hypomyelination	0	2.21484	0	0
concentration of phosphatidylcholine	0	2.21484	0	0
cell proliferation of melanoma cell lines	0	0	0	0
dyslipidemia	0	2.21217	0	0
concentration of hormone	0	2.2111	0	0
brain astrocytoma	0	0	2.2105	0
adhesion of breast cancer cell lines	0	2.2091	0	0
polarization of hippocampal neurons	0	0	2.20561	0
abnormal morphology of hippocampal commissure	0	0	2.20561	0
activation of female germ cells	0	0	2.20561	0
morphology of prostate cell lines	0	0	2.20561	0
replication of Francisella novicida U112	0	0	2.20561	0
replication of alphavirus	0	0	2.20561	0
stroke	0	0	2.20242	0
formation of cilia	0	0	2.20078	0
Mood Disorders	0	0	0	0
neovascularization of retina	0	0	2.2	0
hypertrophy of ventricular myocytes	0	2.19874	0	0
neurodegeneration of dopaminergic neurons	0	2.19874	0	0
proliferation of Th2 cells	0	2.19874	0	0
quantity of B-2 lymphocytes	0	2.19874	0	0
neuroinflammation	0	2.19874	0	0
erosion of joint	0	2.19874	0	0
quantity of microglia	0	2.19874	0	0
formation of lysosome	0	0	0	0
accumulation of vesicles	0	0	0	0
secretion of mucus	0	0	0	0
adhesion of cancer cells	0	0	0	0
size of spleen	0	0	0	0
atelectasis	0	0	2.19615	0
urinary tract tumor	0	2.19575	0	0
anemia	0	0	0	0
development of carcinoma	0	0	0	0
quantity of vitamin D	0	0	2.18858	0
actinic keratosis	0	0	2.18858	0
quantity of microtubules	0	0	2.18858	0
invasive bladder cancer	0	0	0	0
Macular Dystrophy	0	0	0	0
abnormal morphology of synaptic vesicles	0	0	0	0
mitotic exit	0	0	0	0
apoptosis of Schwann cells	0	0	0	0
cell spreading of gonadal cell lines	0	0	0	0
adhesion of bone marrow cell lines	0	0	0	0
ingestion of cells	0	0	0	0
accumulation of mitochondria	0	0	0	0
quantity of pyramidal neurons	0	0	0	0
adhesion of lymphatic system cells	0	0	0	0
differentiation of rhabdomyosarcoma cell lines	0	0	0	0
development of genital tumor	0	0	0	0
sulfation of polysaccharide	0	0	0	0
proliferation of endothelial cells	0	0	0	0
metastatic carcinoma	0	0	0	0
hydrolysis of nucleotide	0	0	0	0
central retinal vein occlusion	0	2.17722	0	0
apoptosis of myofibroblasts	0	2.17722	0	0
high density lipoprotein deficency	0	2.17722	0	0
deadhesion of cells	0	2.17722	0	0
pediatric inflammatory bowel disease	0	2.17722	0	0
docking of synaptic vesicles	0	2.17722	0	0
onset of differentiation of cells	0	2.17722	0	0
stimulation of steroid	0	2.17722	0	0
pneumococcal meningitis	0	2.17722	0	0
migration of fibroblast-like synoviocytes	0	2.17722	0	0
arrest in G2 phase of blood cells	0	2.17722	0	0
paired-pulse inhibition	0	2.17722	0	0
quantity of microvilli	0	2.17722	0	0
evoked potential	0	0	0	0
quantity of vitamin	0	0	0	0
arrest in differentiation of leukocytes	0	0	2.17238	0
squamous cell lung cancer	0	0	2.1708	0
transmembrane potential	0	0	2.17076	0
abnormal morphology of corpus callosum	0	0	0	0
organization of sarcomere	0	0	0	0
degradation of DNA	0	0	2.16279	0
density of blood vessel	0	0	0	0
apoptosis of leukemia cells	0	0	0	0
pancreatic intraepithelial neoplasia	0	2.15324	0	0
development of artery	0	2.15261	0	0
hepatocellular carcinoma	0	0	0	0
formation of forebrain	0	2.14999	0	0
congenital bleeding disorder	0	2.14831	0	0
formation of anlage	0	2.14831	0	0
incorporation of carbohydrate	0	2.14831	0	0
stimulation of fibroblasts	0	2.14831	0	0
proliferation of tumor cells	0	0	0	0
asthenozoospermia	0	0	2.14496	0
production of reactive oxygen species	0	0	0	0
function of osteoblasts	0	0	0	0
diabetic foot ulcer disorder	0	0	0	0
sex reversal	0	0	2.14025	0
migration of cerebellar cortex cells	0	0	2.14025	0
growth of ovarian tumor	0	0	2.14025	0
abnormal morphology of uterus	0	0	0	0
cytostasis of breast cancer cell lines	0	0	2.1372	0
secretion of eicosanoid	0	0	2.1372	0
differentiation of fibroblast cell lines	0	0	0	0
branching of neurons	0	2.12742	0	0
self-administration	0	0	0	0
migration of myeloma cell lines	0	0	0	0
senescence of tumor cells	0	0	0	0
secretion of glycosaminoglycan	0	0	0	0
cell saturation density	0	0	0	0
accumulation of granules	0	0	0	0
export of heavy metal	0	0	0	0
abnormal morphology of stria vascularis of cochlea	0	0	0	0
morphology of primitive node	0	0	0	0
senescence of epithelial cell lines	0	0	0	0
polarization of neurons	0	0	0	0
damage of tubulointerstitium	0	0	0	0
tumorigenesis of non small cell lung adenocarcinoma	0	0	0	0
tonic-clonic seizure	0	0	2.12597	0
mass of heart	0	0	2.12081	0
development of reproductive system	0	0	0	0
salivary gland tumor	0	0	0	0
development of aorta	0	0	0	0
uptake of D-glucose	0	0	2.11454	0
proliferation of leukemia cell lines	0	2.10695	0	0
nephrosis	0	0	2.10331	0
glucose tolerance	0	0	0	0
neuroaxonal dystrophy	0	0	2.10088	0
conversion of prostaglandin h2	0	0	2.10088	0
arrest in proliferation of breast cell lines	0	0	2.10088	0
invasion of connective tissue cells	0	2.10015	0	0
trafficking of vesicles	0	2.10015	0	0
epithelial-mesenchymal transition of epithelial cells	0	2.10015	0	0
cell death of ovarian cancer cell lines	0	0	0	0
recruitment of mononuclear leukocytes	0	0	0	0
cell death of cortical neurons	0	0	0	0
cell viability of granule cells	0	0	2.09401	0
colony formation of epithelial cell lines	0	0	2.09401	0
cell movement of bone marrow cells	0	0	2.09401	0
proliferation of pancreatic cancer cell lines	0	2.08978	0	0
abnormal morphology of cerebellum	0	0	2.08977	0
proliferation of embryonic stem cells	0	0	0	0
invasion of mammary tumor cells	0	0	0	0
transformation of fibroblast cell lines	0	0	2.08791	0
abnormal morphology of axons	0	0	0	0
neovascularization of choroid	0	0	2.07735	0
early-onset schizophrenia	0	0	2.07735	0
neoplasia of colorectal cancer cell lines	0	0	2.07735	0
cell viability of breast cancer cell lines	0	0	0	0
inhibition of mRNA	0	2.07265	0	0
pancreatic cyst	0	2.07265	0	0
function of inner hair cells	0	2.07265	0	0
neurodegeneration of hippocampal CA3 region	0	2.07265	0	0
catabolism of peptide	0	2.07265	0	0
priming of neutrophils	0	2.07265	0	0
social transmission of food preference	0	2.07265	0	0
homeostasis of K+	0	2.07265	0	0
venous retinal branch occlusion	0	2.07265	0	0
development of respiratory system tumor	0	0	0	0
synthesis of ganglioside	0	0	0	0
migration of skin cancer cell lines	0	0	0	0
abnormal conduction by cardiac conduction system	0	0	0	0
damage of filaments	0	0	0	0
arrest in growth of epithelial cell lines	0	0	0	0
formation of micronuclei	0	0	0	0
abnormal morphology of phrenic nerve	0	0	0	0
degeneration of retinal rods	0	0	0	0
abnormal activity of enzyme	0	0	0	0
quantity of filaments	0	0	0	0
cell viability of connective tissue cells	0	2.06031	0	0
endoplasmic reticulum stress response	0	0	2.0593	0
development of vascular endothelial cells	0	2.05663	0	0
formation of muscle cells	0	0	0	0
abnormal morphology of spiral modiolar artery	0	0	0	0
accumulation of protein fragment	0	0	0	0
adhesion of stromal cell lines	0	0	0	0
angiogenesis of cardiac valve	0	0	0	0
apoptosis of hepatic progenitor cells	0	0	0	0
atypical hyperplasia of endometrium	0	0	0	0
age-associated memory impairment	0	0	0	0
adhesion of lymphokine activated killer cells	0	0	0	0
binding of membrane surface	0	0	0	0
arrest in mitosis of primordial germ cells	0	0	0	0
afterhyperpolarization of dopaminergic neurons	0	0	0	0
advanced TNM stage head and neck squamous cell cancer	0	0	0	0
association of oleic acid	0	0	0	0
appearance of sunburn cells	0	0	0	0
binding of Gli-1 binding site	0	0	0	0
acetylation of dihydrolipoic acid	0	0	0	0
acidification of breast cancer cell lines	0	0	0	0
adhesion of Yersinia pestis	0	0	0	0
autosomal recessive spinocerebellar ataxia type 12	0	0	0	0
Temple-Baraitser syndrome	0	0	0	0
activation of dentate granule cells	0	0	0	0
advanced stage sinonasal mucosal melanoma	0	0	0	0
abnormal morphology of cardiac jelly	0	0	0	0
arrest in mid-G1 phase of microvascular endothelial cells	0	0	0	0
Lhermitte-Duclos disease	0	0	0	0
biliary excretion of leukotriene C4	0	0	0	0
arrest in cell cycle progression of endometrial cancer cell lines	0	0	0	0
bleeding of atherosclerotic lesion	0	0	0	0
area of lateral cerebral ventricle	0	0	0	0
arrest in G0/G1 phase transition of myeloid cells	0	0	0	0
acetylation of coenzyme A	0	0	0	0
acetylation of acetyl-coenzyme A	0	0	0	0
age-related macular degeneration type 12	0	0	0	0
adhesion of hairy leukemia cells	0	0	0	0
abnormal morphology of pigmented parathyroid gland	0	0	0	0
activation of follicular T helper cells	0	0	0	0
anoikis of brain cancer cell lines	0	0	0	0
arborization of apical processes	0	0	0	0
aneurysm of brain	0	0	0	0
adhesion of neuroepithelial cells	0	0	0	0
assembly of midzone	0	0	0	0
autosomal dominant hypocalcemia with Bartter syndrome	0	0	0	0
binding of chondroitin sulfate proteoglycan	0	0	0	0
Niemann-Pick disease type C2	0	0	0	0
Cowden-like syndrome	0	0	0	0
autosomal recessive osteopetrosis type 6	0	0	0	0
Riley-Smith syndrome	0	0	0	0
TNM stage I colorectal carcinoma	0	0	0	0
aggregation of neuroblastoma cells	0	0	0	0
Alzheimer disease type 2	0	0	0	0
autosomal dominant nonsyndromic deafness type 2A	0	0	0	0
autosomal dominant mental retardation type 6	0	0	0	0
association of peritoneal macrophages	0	0	0	0
atherosclerosis of carotid sinus	0	0	0	0
binding of adipose cell lines	0	0	0	0
activation of superior temporal gyrus	0	0	0	0
Cowden disease type 1	0	0	0	0
autosomal recessive spastic paraplegia type 51	0	0	0	0
hyperpolarization of membrane	0	0	2.0497	0
myelination of nerves	0	0	2.0497	0
hip fracture	0	0	2.0497	0
contact growth inhibition of breast cancer cell lines	0	0	2.0497	0
binding of HIV-1	0	0	2.0497	0
high grade lymphocytic cancer	0	0	2.04911	0
recruitment of protein	0	0	2.04846	0
loss of brain cells	0	0	2.04846	0
mobilization of Ca2+	0	2.04039	0	0
metabolism of cyclic nucleotides	0	0	2.03823	0
serous ovarian carcinoma	0	0	2.0298	0
acute inflammation	0	2.02723	0	0
cell movement of granulocytes	0	2.02549	0	0
fragmentation of DNA	0	0	2.02502	0
organization of mitotic spindle	0	0	2.02022	0
cell death of granule cells	0	0	2.01616	0
degeneration of photoreceptors	0	0	2.01616	0
homo-oligomerization of protein	0	2.0141	0	0
response of connective tissue cells	0	2.00993	0	0
synthesis of pyruvic acid	0	0	2.00839	0
differentiation of mammary epithelial cells	0	0	2.00839	0
development of lens tissue	0	0	2.00839	0
grade 3 Huntington's disease	0	0	2.00839	0
loss of interneurons	0	0	2.00839	0
stress response of neurons	0	0	2.00839	0
secondary hyperparathyroidism	0	0	2.00839	0
advanced stage amyotrophic lateral sclerosis	0	0	2.00839	0
primary sex determination	0	0	2.00839	0
metabolism of cyclic AMP	0	0	2.00718	0
early-onset encephalopathy	0	0	2.00718	0
morphology of brain cells	0	2.00408	0	0
synaptic transmission of cells	0	1.99898	0	0
synaptic transmission of synapse	0	0	1.99261	0
disorder of lipid metabolism	0	1.98734	0	0
cell movement of phagocytes	0	0	1.98495	0
bladder carcinoma	0	1.98094	0	0
abnormal morphology of myometrium	0	1.9803	0	0
stimulation of smooth muscle cells	0	1.9803	0	0
abnormal morphology of disorganized islets of Langerhans	0	1.9803	0	0
stimulation of synovial cells	0	1.9803	0	0
quantity of phosphatidylglycerol	0	1.9803	0	0
concentration of hydrocortisone	0	1.9803	0	0
transendothelial migration of dendritic cells	0	1.9803	0	0
excitation of sensory neurons	0	1.9803	0	0
noise-induced hearing loss	0	1.9803	0	0
density of microtubules	0	1.9803	0	0
senescence of prostate cancer cell lines	0	1.9803	0	0
binding of vascular smooth muscle cells	0	1.9803	0	0
lack of B-1 lymphocytes	0	1.9803	0	0
polysyndactyly	0	1.9803	0	0
colony formation of breast cancer cell lines	0	1.97846	0	0
synthesis of nucleotide	0	0	1.97466	0
metabolism of phosphatidylinositol	0	0	1.97454	0
detachment of tumor cell lines	0	1.96758	0	0
progression of cells	0	1.96758	0	0
binding of microtubules	0	1.96758	0	0
exocytosis of synaptic vesicles	0	1.96758	0	0
adhesion of eosinophils	0	1.96758	0	0
activation of cancer cells	0	1.96758	0	0
capacitation of sperm	0	0	1.96632	0
remodeling of bone	0	1.96395	0	0
diffuse B-cell lymphoma	0	0	1.95509	0
metabolism of phospholipid	0	0	1.95509	0
hereditary bleeding disorder	0	1.94302	0	0
polymerization of filaments	0	1.9399	0	0
abnormal quantity of synaptic vesicles	0	1.92689	0	0
induction of cellular protrusions	0	1.92689	0	0
morphology of vesicles	0	1.92689	0	0
eosinophilia	0	1.92547	0	0
migration of neutrophils	0	1.91813	0	0
depolymerization of microtubules	0	1.91619	0	0
volume of infarct	0	1.91619	0	0
abnormal aggregation of blood platelets	0	1.89771	0	0
angiogenesis of pancreatic tumor	0	1.89771	0	0
innervation of inner hair cells	0	1.89771	0	0
translocation of protein	0	1.89771	0	0
thickening of skin	0	1.89771	0	0
diapedesis	0	1.89771	0	0
modification of anion	0	1.89771	0	0
engulfment of connective tissue cells	0	1.89771	0	0
lifespan of organism	0	1.897	0	0
prepulse inhibition	0	1.89593	0	0
morphology of cerebral cortex	0	1.89562	0	0
release of prostaglandin	0	1.88994	0	0
cytolysis of tumor cell lines	0	1.88994	0	0
abnormal morphology of pancreas	0	1.88511	0	0
Hypertension	0	1.88509	0	0
memory	0	1.87042	0	0

## Sheet: Enrichr comparison
Term	MS	PD	ALS	AD
Type I diabetes mellitus_Homo sapiens_hsa04940	0.434591	2.10997	0.167275	0.0380384
Osteoclast differentiation_Homo sapiens_hsa04380	1.85204	0.679036	0.931324	0.511286
Dorso-ventral axis formation_Homo sapiens_hsa04320	1.85204	0.503927	1.09321	0.193068
T cell receptor signaling pathway_Homo sapiens_hsa04660	1.85204	0.437181	0.313684	0.225077
TNF signaling pathway_Homo sapiens_hsa04668	1.85204	0.399202	0.157351	0.0772249
Apoptosis_Homo sapiens_hsa04210	1.84162	0.189459	0.357927	0.0360112
Inositol phosphate metabolism_Homo sapiens_hsa00562	0.290627	0.40378	0.496711	1.82615
Lysosome_Homo sapiens_hsa04142	0.274001	1.79488	0.254194	0.0474384
Graft-versus-host disease_Homo sapiens_hsa05332	0.45081	1.79488	0.175699	0.0390127
Inflammatory bowel disease (IBD)_Homo sapiens_hsa05321	0.807972	1.69316	0.530486	0.122182
Epstein-Barr virus infection_Homo sapiens_hsa05169	0.650843	1.6873	0.210887	0.489438
Rheumatoid arthritis_Homo sapiens_hsa05323	0.213282	1.6873	0.208737	0.0376641
Hedgehog signaling pathway_Homo sapiens_hsa04340	0.156516	1.6873	0.357927	0.0376641
Phosphatidylinositol signaling system_Homo sapiens_hsa04070	0.362851	0.453772	1.17484	1.57561
Acute myeloid leukemia_Homo sapiens_hsa05221	1.52	0.503927	0.313684	0.0541147
GnRH signaling pathway_Homo sapiens_hsa04912	1.05055	0.316783	0.362925	1.44745
Glutamatergic synapse_Homo sapiens_hsa04724	0.303558	0.248211	1.30571	1.4299
Aldosterone synthesis and secretion_Homo sapiens_hsa04925	0.709485	0.356373	0.415111	1.4299
Proteoglycans in cancer_Homo sapiens_hsa05205	1.37173	0.25302	1.17484	0.489438
Thyroid hormone signaling pathway_Homo sapiens_hsa04919	1.37173	0.722772	1.01733	0.635205
NF-kappa B signaling pathway_Homo sapiens_hsa04064	1.37173	0.311468	0.581793	0.0474384
Viral carcinogenesis_Homo sapiens_hsa05203	1.37173	0.357783	0.208737	0.070484
Salivary secretion_Homo sapiens_hsa04970	0.213282	1.34585	0.620237	0.12665
Cell adhesion molecules (CAMs)_Homo sapiens_hsa04514	0.564384	1.34585	0.0375314	0.273865
HTLV-I infection_Homo sapiens_hsa05166	0.774115	1.34585	0.0754835	0.0474384
Thyroid cancer_Homo sapiens_hsa05216	1.31116	0.220417	0	0.0474384
B cell receptor signaling pathway_Homo sapiens_hsa04662	1.31116	0.631081	0.786802	1.07073
Long-term depression_Homo sapiens_hsa04730	0.591673	0.264352	1.30571	1.00319
Inflammatory mediator regulation of TRP channels_Homo sapiens_hsa04750	0.574553	0.453772	1.30571	0.273865
Circadian entrainment_Homo sapiens_hsa04713	0.591673	0.689582	1.30571	0.981125
Ras signaling pathway_Homo sapiens_hsa04014	0.156516	0.137817	1.30571	0.343695
Morphine addiction_Homo sapiens_hsa05032	0.211395	0.316783	1.30571	0.123953
Type II diabetes mellitus_Homo sapiens_hsa04930	0.404905	0.328205	1.30571	0.57102
Adherens junction_Homo sapiens_hsa04520	0.774115	0	1.30571	0.489438
HIF-1 signaling pathway_Homo sapiens_hsa04066	1.00501	0.153554	1.30571	0.902049
Bacterial invasion of epithelial cells_Homo sapiens_hsa05100	0.251395	0.220417	1.28515	0.0832674
Cholinergic synapse_Homo sapiens_hsa04725	0.898112	0.596583	1.25801	0.511286
Non-small cell lung cancer_Homo sapiens_hsa05223	0.879571	0.284142	1.25801	0.790562
Intestinal immune network for IgA production_Homo sapiens_hsa04672	0.724459	1.25358	0	0.0376641
Thyroid hormone synthesis_Homo sapiens_hsa04918	1.0236	1.25358	1.17484	0.511286
Asthma_Homo sapiens_hsa05310	0	1.25027	0	0.166935
Estrogen signaling pathway_Homo sapiens_hsa04915	0.570574	1.25027	0.324342	0.443594
Leishmaniasis_Homo sapiens_hsa05140	0.774115	1.25027	0.251325	0.193068
PI3K-Akt signaling pathway_Homo sapiens_hsa04151	1.2044	0.453772	0.496711	0.190041
Toll-like receptor signaling pathway_Homo sapiens_hsa04620	1.2044	0.148048	0.306654	0.0348842
cAMP signaling pathway_Homo sapiens_hsa04024	1.2044	0.689582	0.213197	1.08897
Focal adhesion_Homo sapiens_hsa04510	0.33147	0.506646	1.17484	1.18298
Fc gamma R-mediated phagocytosis_Homo sapiens_hsa04666	0.807972	0.0631776	0.965342	1.18298
Glioma_Homo sapiens_hsa05214	0.807972	0.249882	1.17484	0.57102
Fc epsilon RI signaling pathway_Homo sapiens_hsa04664	1.03393	0.248211	1.17484	1.12839
Sphingolipid signaling pathway_Homo sapiens_hsa04071	0.45081	0.357783	1.17484	0.273865
Dopaminergic synapse_Homo sapiens_hsa04728	0.406588	0.689582	1.17484	0.225077
Leukocyte transendothelial migration_Homo sapiens_hsa04670	0.141361	0.241095	1.17484	0.273865
AGE-RAGE signaling pathway in diabetic complications_Homo sapiens_hsa04933	0.794802	0.665544	1.17484	0.248974
Amoebiasis_Homo sapiens_hsa05146	0.0584278	0.857683	1.17484	0.0474384
Retrograde endocannabinoid signaling_Homo sapiens_hsa04723	0.567955	0.665544	1.17484	0.902049
Aldosterone-regulated sodium reabsorption_Homo sapiens_hsa04960	0.807972	0.395262	1.17484	0.225077
Carbohydrate digestion and absorption_Homo sapiens_hsa04973	0.171796	0.616312	1.17484	0.0999432
Natural killer cell mediated cytotoxicity_Homo sapiens_hsa04650	0.392768	0.199121	1.17331	0.330874
Rap1 signaling pathway_Homo sapiens_hsa04015	0.434591	0.246134	1.15598	1.12839
Tight junction_Homo sapiens_hsa04530	0.0257858	0.0874775	1.15598	0.0474384
Arrhythmogenic right ventricular cardiomyopathy (ARVC)_Homo sapiens_hsa05412	1.00501	0.0829199	1.15598	0.193068
Staphylococcus aureus infection_Homo sapiens_hsa05150	0	1.13009	0	0.058168
Long-term potentiation_Homo sapiens_hsa04720	0.807972	0.248211	0.530486	1.12839
Calcium signaling pathway_Homo sapiens_hsa04020	0.392768	0.61182	1.10673	0.902049
Phospholipase D signaling pathway_Homo sapiens_hsa04072	0.213282	0.432607	1.10673	0.862888
ErbB signaling pathway_Homo sapiens_hsa04012	1.09084	0.722772	1.01146	1.08897
Hematopoietic cell lineage_Homo sapiens_hsa04640	1.09084	0.722772	0.210887	0.530513
Viral myocarditis_Homo sapiens_hsa05416	0.33253	1.06817	0.306654	0.0350989
Bladder cancer_Homo sapiens_hsa05219	1.04774	0	0	0.443594
Pancreatic cancer_Homo sapiens_hsa05212	1.04774	0.0969077	0.115336	0.122149
Allograft rejection_Homo sapiens_hsa05330	0.483575	1.04361	0	0.0430372
Jak-STAT signaling pathway_Homo sapiens_hsa04630	1.03393	0.369855	0.0293631	0.0380384
Cytokine-cytokine receptor interaction_Homo sapiens_hsa04060	1.02925	0.157579	0.0279187	0.0325285
Adipocytokine signaling pathway_Homo sapiens_hsa04920	1.02925	0.089342	0.114866	0.0280444
Insulin secretion_Homo sapiens_hsa04911	0.879571	0.722772	1.01733	0.369248
Pathways in cancer_Homo sapiens_hsa05200	0.807972	0.679036	1.01645	0.193068
Oxytocin signaling pathway_Homo sapiens_hsa04921	0.677143	0.70075	1.01146	0.489438
Platelet activation_Homo sapiens_hsa04611	0.667581	0.523946	1.01146	0.193068
GABAergic synapse_Homo sapiens_hsa04727	0.0721026	0.513204	1.01146	0.193068
Oocyte meiosis_Homo sapiens_hsa04114	0.827544	0.0355983	1.00938	0.121366
Chronic myeloid leukemia_Homo sapiens_hsa05220	1.00501	0.39775	0.251325	0.0474384
Measles_Homo sapiens_hsa05162	0.994548	0.657752	0.571054	0.0360112
Renin secretion_Homo sapiens_hsa04924	0.316134	0.980415	0.117858	0.0474384
VEGF signaling pathway_Homo sapiens_hsa04370	0.33147	0.264352	0.965342	0.427267
African trypanosomiasis_Homo sapiens_hsa05143	0	0.713576	0.941544	0.273865
Alzheimer's disease_Homo sapiens_hsa05010	0.807972	0.481221	0.93812	0.273865
Progesterone-mediated oocyte maturation_Homo sapiens_hsa04914	0.362851	0.16355	0.921463	0.193068
Endocytosis_Homo sapiens_hsa04144	0.77328	0.0479607	0.210887	0.902049
Amphetamine addiction_Homo sapiens_hsa05031	0.303558	0.248211	0.264275	0.902049
Vasopressin-regulated water reabsorption_Homo sapiens_hsa04962	0.175356	0.886877	0.166055	0.100901
Hepatitis B_Homo sapiens_hsa05161	0.879571	0.270185	0.324744	0.419148
Adrenergic signaling in cardiomyocytes_Homo sapiens_hsa04261	0.879571	0.593808	0.324152	0.193068
TGF-beta signaling pathway_Homo sapiens_hsa04350	0.879571	0.199121	0.0908416	0.070484
Toxoplasmosis_Homo sapiens_hsa05145	0.87847	0.722772	0.449833	0.0380384
Small cell lung cancer_Homo sapiens_hsa05222	0.87847	0.333323	0.387614	0.0380384
Sphingolipid metabolism_Homo sapiens_hsa00600	0.406436	0.857683	0.372361	0
Prolactin signaling pathway_Homo sapiens_hsa04917	0.774115	0.857683	0.114031	0.100901
Prostate cancer_Homo sapiens_hsa05215	0.84327	0.71803	0.210807	0.343695
Shigellosis_Homo sapiens_hsa05131	0.807972	0	0.274221	0.122182
Glycosphingolipid biosynthesis - ganglio series_Homo sapiens_hsa00604	0.807972	0	0	0.297173
FoxO signaling pathway_Homo sapiens_hsa04068	0.807972	0.2024	0.377421	0.343695
cGMP-PKG signaling pathway_Homo sapiens_hsa04022	0.807972	0.679036	0.267396	0.193068
Hepatitis C_Homo sapiens_hsa05160	0.807972	0.2024	0.119491	0.196132
Melanogenesis_Homo sapiens_hsa04916	0.80142	0.443295	0.324152	0.193068
Ubiquitin mediated proteolysis_Homo sapiens_hsa04120	0.782697	0.19392	0.0393104	0.15811
Antigen processing and presentation_Homo sapiens_hsa04612	0.0895857	0.780658	0	0.0832674
Other glycan degradation_Homo sapiens_hsa00511	0.774115	0	0	0.0923146
Tuberculosis_Homo sapiens_hsa05152	0.774115	0.616312	0.0763501	0.0459688
Chagas disease (American trypanosomiasis)_Homo sapiens_hsa05142	0.774115	0.264352	0.313684	0.0474384
Gastric acid secretion_Homo sapiens_hsa04971	0.774115	0.395676	0.469774	0.193068
Nicotinate and nicotinamide metabolism_Homo sapiens_hsa00760	0	0.765374	0	0
Autoimmune thyroid disease_Homo sapiens_hsa05320	0.374246	0.765374	0	0.0360112
Influenza A_Homo sapiens_hsa05164	0.404905	0.765374	0.57767	0.193068
Insulin resistance_Homo sapiens_hsa04931	0.7644	0.40378	0.510768	0.196132
Drug metabolism - other enzymes_Homo sapiens_hsa00983	0.746948	0	0.157351	0
Glycosaminoglycan biosynthesis - chondroitin sulfate / dermatan sulfate_Homo sapiens_hsa00532	0.746565	0	0.276959	0
Chemokine signaling pathway_Homo sapiens_hsa04062	0.737461	0.582867	0.139257	0.0474384
Serotonergic synapse_Homo sapiens_hsa04726	0.492601	0.395676	0.735065	0.147828
Basal cell carcinoma_Homo sapiens_hsa05217	0.362851	0.732641	0.139257	0
Gap junction_Homo sapiens_hsa04540	0.404905	0.722772	0.377421	0.530513
Prion diseases_Homo sapiens_hsa05020	0.519562	0.713576	0.496711	0.0474384
Synaptic vesicle cycle_Homo sapiens_hsa04721	0.116443	0.699808	0.540852	0.0474384
Endocrine and other factor-regulated calcium reabsorption_Homo sapiens_hsa04961	0.165204	0.596583	0.691944	0.193068
Pancreatic secretion_Homo sapiens_hsa04972	0.193059	0.689582	0.571054	0.193068
Steroid biosynthesis_Homo sapiens_hsa00100	0.33147	0.264352	0.687671	0.0832674
Hypertrophic cardiomyopathy (HCM)_Homo sapiens_hsa05410	0.686298	0.073059	0.411305	0.16489
Amyotrophic lateral sclerosis (ALS)_Homo sapiens_hsa05014	0.683905	0	0	0.193068
Endometrial cancer_Homo sapiens_hsa05213	0.677143	0.547831	0.639773	0.190041
N-Glycan biosynthesis_Homo sapiens_hsa00510	0	0.147639	0.667128	0.0832674
Vascular smooth muscle contraction_Homo sapiens_hsa04270	0.45081	0.357783	0.667128	0.443594
Vibrio cholerae infection_Homo sapiens_hsa05110	0	0.316048	0.6433	0.193068
AMPK signaling pathway_Homo sapiens_hsa04152	0.126323	0.346836	0.639773	0.0380384
Insulin signaling pathway_Homo sapiens_hsa04910	0.567955	0.631081	0.554397	0.0474384
MicroRNAs in cancer_Homo sapiens_hsa05206	0.591673	0.0653446	0.629367	0.070484
Dilated cardiomyopathy_Homo sapiens_hsa05414	0.626074	0.189459	0.367654	0.193068
NOD-like receptor signaling pathway_Homo sapiens_hsa04621	0.612497	0.122569	0.313684	0.16489
Pathogenic Escherichia coli infection_Homo sapiens_hsa05130	0	0	0.607067	0.0360112
Herpes simplex infection_Homo sapiens_hsa05168	0.374682	0.593808	0.0728617	0.166935
mTOR signaling pathway_Homo sapiens_hsa04150	0.591673	0.264352	0.564616	0.225077
MAPK signaling pathway_Homo sapiens_hsa04010	0.591673	0.344513	0.213197	0.562595
Purine metabolism_Homo sapiens_hsa00230	0.0594994	0.220417	0.575759	0.193068
Colorectal cancer_Homo sapiens_hsa05210	0.574553	0.258838	0.119491	0.127403
Circadian rhythm_Homo sapiens_hsa04710	0.574553	0.220417	0.213394	0.0474384
Ovarian steroidogenesis_Homo sapiens_hsa04913	0	0.568273	0.357927	0.0376641
ECM-receptor interaction_Homo sapiens_hsa04512	0.434591	0.568273	0.411305	0.16489
Choline metabolism in cancer_Homo sapiens_hsa05231	0.567955	0.443295	0.540852	0.427267
Transcriptional misregulation in cancer_Homo sapiens_hsa05202	0.567955	0.120598	0.145827	0.121366
Signaling pathways regulating pluripotency of stem cells_Homo sapiens_hsa04550	0.564384	0.437181	0.114866	0.00181506
Wnt signaling pathway_Homo sapiens_hsa04310	0.564384	0.284142	0.114866	0.0474384
Renal cell carcinoma_Homo sapiens_hsa05211	0.563431	0.440009	0.530486	0.0474384
Vitamin digestion and absorption_Homo sapiens_hsa04977	0	0.547831	0	0
Butirosin and neomycin biosynthesis_Homo sapiens_hsa00524	0	0	0.540852	0
Longevity regulating pathway - multiple species_Homo sapiens_hsa04213	0.116443	0.443295	0.535297	0.123953
Mucin type O-Glycan biosynthesis_Homo sapiens_hsa00512	0	0	0.530486	0.166935
Glycolysis / Gluconeogenesis_Homo sapiens_hsa00010	0	0	0.528015	0.0474384
Central carbon metabolism in cancer_Homo sapiens_hsa05230	0.303558	0.0960509	0.528015	0.121366
Non-alcoholic fatty liver disease (NAFLD)_Homo sapiens_hsa04932	0.332005	0.39775	0.510768	0.0390127
Melanoma_Homo sapiens_hsa05218	0.507307	0.241095	0.254351	0.103813
Regulation of lipolysis in adipocytes_Homo sapiens_hsa04923	0	0.506646	0.315538	0.0360112
Primary immunodeficiency_Homo sapiens_hsa05340	0.492601	0.189459	0	0.0459688
Pertussis_Homo sapiens_hsa05133	0.477169	0.222425	0.109649	0.193068
Longevity regulating pathway - mammal_Homo sapiens_hsa04211	0.377663	0.476385	0.357927	0.121366
RNA transport_Homo sapiens_hsa03013	0.0622065	0.459004	0.0819783	0.0474384
Neurotrophin signaling pathway_Homo sapiens_hsa04722	0.45081	0.234775	0.139257	0.122182
Cardiac muscle contraction_Homo sapiens_hsa04260	0.45081	0.0775003	0.226252	0.0832674
Glucagon signaling pathway_Homo sapiens_hsa04922	0.343643	0.443295	0.173957	0.0360112
Aminoacyl-tRNA biosynthesis_Homo sapiens_hsa00970	0	0.440009	0.115336	0
SNARE interactions in vesicular transport_Homo sapiens_hsa04130	0.223149	0.437181	0	0
Pyruvate metabolism_Homo sapiens_hsa00620	0	0	0.428457	0
Nicotine addiction_Homo sapiens_hsa05033	0	0	0.428457	0.0394104
Regulation of actin cytoskeleton_Homo sapiens_hsa04810	0.420448	0.241095	0.114866	0.16489
Protein processing in endoplasmic reticulum_Homo sapiens_hsa04141	0.290627		0.415286	0.193068
Axon guidance_Homo sapiens_hsa04360	0.414107	0.333323	0.411305	0.190041
Taste transduction_Homo sapiens_hsa04742	0.0801254	0.073059	0.411305	0.070484
Salmonella infection_Homo sapiens_hsa05132	0.407531	0.19392	0.213197	0.0380384
Cocaine addiction_Homo sapiens_hsa05030	0.396069	0.328205	0	0.0832674
Phagosome_Homo sapiens_hsa04145	0.0820081	0.395262	0.190866	0.00965396
Alcoholism_Homo sapiens_hsa05034	0.392768	0.054233	0.0763501	0.0360112
Glutathione metabolism_Homo sapiens_hsa00480	0.377663	0	0.145827	0
Fatty acid biosynthesis_Homo sapiens_hsa00061	0	0	0.357927	0
Ubiquinone and other terpenoid-quinone biosynthesis_Homo sapiens_hsa00130		0.357783	0	0
ABC transporters_Homo sapiens_hsa02010	0.175356	0.352614	0	0.193068
Cell cycle_Homo sapiens_hsa04110	0.271598	0.346836	0.13792	0.0474384
Nucleotide excision repair_Homo sapiens_hsa03420	0.165204	0	0.157351	0.343695
Epithelial cell signaling in Helicobacter pylori infection_Homo sapiens_hsa05120	0.298646	0.248211	0.261908	0.343695
Pantothenate and CoA biosynthesis_Homo sapiens_hsa00770	0.342501	0	0.303097	0
Glycosaminoglycan degradation_Homo sapiens_hsa00531	0.332005	0	0	0.0832674
Pyrimidine metabolism_Homo sapiens_hsa00240	0.33155	0.264352	0.0687081	0.0348842
Hippo signaling pathway_Homo sapiens_hsa04390	0.33147	0.258033	0.19193	0.0325285
Arachidonic acid metabolism_Homo sapiens_hsa00590	0.330557		0.286586	0.0474384
Folate biosynthesis_Homo sapiens_hsa00790	0	0.328205	0	0
Malaria_Homo sapiens_hsa05144	0	0.328205	0.154253	0.193068
Glycosphingolipid biosynthesis - globo series_Homo sapiens_hsa00603	0	0.328205	0	0.122149
Systemic lupus erythematosus_Homo sapiens_hsa05322	0.108086	0.314364	0	0.0169096
Fanconi anemia pathway_Homo sapiens_hsa03460		0.304816	0	0.0360112
Proximal tubule bicarbonate reclamation_Homo sapiens_hsa04964	0.303558	0.248211	0	0.193068
Glycosaminoglycan biosynthesis - heparan sulfate / heparin_Homo sapiens_hsa00534	0.296869	0.248211	0.254351	0
p53 signaling pathway_Homo sapiens_hsa04115	0.296869	0		0.118251
RIG-I-like receptor signaling pathway_Homo sapiens_hsa04622	0.292233	0	0.114866	0.0280444
Selenocompound metabolism_Homo sapiens_hsa00450	0	0.290068	0	0.0999432
Carbon metabolism_Homo sapiens_hsa01200	0.043772	0	0.276959	0.070484
Cytosolic DNA-sensing pathway_Homo sapiens_hsa04623	0.116443	0.25302	0.276959	0.0474384
Huntington's disease_Homo sapiens_hsa05016	0.220097	0.189459	0.0677159	0.273865
Steroid hormone biosynthesis_Homo sapiens_hsa00140		0.270185
PPAR signaling pathway_Homo sapiens_hsa03320	0.10482	0	0.261908	0.0474384
Mismatch repair_Homo sapiens_hsa03430	0	0	0.261908	0.193068
Renin-angiotensin system_Homo sapiens_hsa04614	0	0	0.261908	0.070484
Metabolic pathways_Homo sapiens_hsa01100	0.00116994	0.148048	0.261908	0.00362945
Terpenoid backbone biosynthesis_Homo sapiens_hsa00900		0.25302	0	0
Complement and coagulation cascades_Homo sapiens_hsa04610		0.0774027	0	0.248411
Galactose metabolism_Homo sapiens_hsa00052	0.247691	0.220417	0.213394	0
Other types of O-glycan biosynthesis_Homo sapiens_hsa00514	0.24311	0	0.213197	0
beta-Alanine metabolism_Homo sapiens_hsa00410	0.24311	0	0.213197	0.0474384
Bile secretion_Homo sapiens_hsa04976	0.101189	0.241095	0.114866	0.193068
Spliceosome_Homo sapiens_hsa03040	0.236793	0.0314302	0.0397092	0.0474384
Peroxisome_Homo sapiens_hsa04146	0.235165	0	0.213197	0.16489
Collecting duct acid secretion_Homo sapiens_hsa04966	0	0.234775	0.231715	0
Phototransduction_Homo sapiens_hsa04744	0	0	0.231715	0.193068
Glyoxylate and dicarboxylate metabolism_Homo sapiens_hsa00630	0	0	0.226252	0.0474384
Neuroactive ligand-receptor interaction_Homo sapiens_hsa04080	0.00116994	0.220417	0.114866	0.146904
Citrate cycle (TCA cycle)_Homo sapiens_hsa00020			0.213394	0.173719
Protein digestion and absorption_Homo sapiens_hsa04974	0.213282	0.0653446	0.0819783	0.193068
Fructose and mannose metabolism_Homo sapiens_hsa00051	0	0	0.213197	0
Propanoate metabolism_Homo sapiens_hsa00640	0	0	0.213197	0.0474384
Parkinson's disease_Homo sapiens_hsa05012	0.0257858	0.189459	0.213197	0.070484
RNA polymerase_Homo sapiens_hsa03020	0	0.204917	0	0.16489
DNA replication_Homo sapiens_hsa03030	0	0.189459	0.203653	0.0474384
Notch signaling pathway_Homo sapiens_hsa04330	0		0	0.193068
Proteasome_Homo sapiens_hsa03050	0	0.158592	0	0.193068
Butanoate metabolism_Homo sapiens_hsa00650	0		0	0.193068
Mineral absorption_Homo sapiens_hsa04978	0.153911	0.139957	0.14595	0.193068
mRNA surveillance pathway_Homo sapiens_hsa03015	0	0.187213	0.0819783	0.123953
Regulation of autophagy_Homo sapiens_hsa04140	0	0.18426	0	0
Tryptophan metabolism_Homo sapiens_hsa00380	0	0.179685	0	0.0394104
Fatty acid degradation_Homo sapiens_hsa00071	0	0	0.166055	0.0380384
Sulfur metabolism_Homo sapiens_hsa00920	0		0	0.16489
Basal transcription factors_Homo sapiens_hsa03022	0	0.157579	0	0.0999432
Fatty acid metabolism_Homo sapiens_hsa01212	0	0	0.157351	0
Amino sugar and nucleotide sugar metabolism_Homo sapiens_hsa00520	0	0	0.157351	0.0376641
Lysine degradation_Homo sapiens_hsa00310	0.151442	0.137817	0	0.070484
Legionellosis_Homo sapiens_hsa05134	0.141361	0.128656	0.139257	0.0360112
Starch and sucrose metabolism_Homo sapiens_hsa00500	0	0	0.138862	0
Non-homologous end-joining_Homo sapiens_hsa03450	0	0	0	0.123953
Fat digestion and absorption_Homo sapiens_hsa04975	0	0	0	0.121366
Glycosaminoglycan biosynthesis - keratan sulfate_Homo sapiens_hsa00533	0	0	0	0.121366
Oxidative phosphorylation_Homo sapiens_hsa00190	0.027517	0.0314302	0.119491	0.0169096
Glycerolipid metabolism_Homo sapiens_hsa00561	0	0.119267	0	0.0350989
Biosynthesis of amino acids_Homo sapiens_hsa01230	0.0950942	0	0.110297	0.0243181
RNA degradation_Homo sapiens_hsa03018	0	0.0776444	0.106295	0.040511
Ribosome biogenesis in eukaryotes_Homo sapiens_hsa03008	0	0.0653446	0	0.0541147
Glycerophospholipid metabolism_Homo sapiens_hsa00564	0	0.0621021	0	0.0106791
Drug metabolism - cytochrome P450_Homo sapiens_hsa00982	0	0	0	0.0474384
Metabolism of xenobiotics by cytochrome P450_Homo sapiens_hsa00980	0	0	0	0.0474384
Tyrosine metabolism_Homo sapiens_hsa00350	0	0	0	0.0474384
Chemical carcinogenesis_Homo sapiens_hsa05204	0	0	0	0.0380384
Ether lipid metabolism_Homo sapiens_hsa00565	0	0	0	0.0380384
Arginine and proline metabolism_Homo sapiens_hsa00330	0	0	0	0.0376641
Retinol metabolism_Homo sapiens_hsa00830	0	0	0	0.0325285
Olfactory transduction_Homo sapiens_hsa04740	0.00116994	0.00012202		0.000182151
Valine, leucine and isoleucine degradation_Homo sapiens_hsa00280	0	0	0	0
Glycine, serine and threonine metabolism_Homo sapiens_hsa00260	0	0	0	0
Alanine, aspartate and glutamate metabolism_Homo sapiens_hsa00250	0	0	0	0
